# Supplementary material for: Plasticity drives extreme cold tolerance of emerald ash borer (Agrilus planipennis) during a polar vortex
Source: Curr Res Insect Sci. 2022 Feb 3;2:100031. doi: 10.1016/j.cris.2022.100031 (PMC9387492; doi:10.1016/j.cris.2022.100031)
Supplement: Supplementary file 2 [file mmc2.xlsx]

## Sheet: metadata
Data for:
Plasticity drives extreme cold tolerance of emerald ash borer (Agrilus planipennis) during a polar vortex
Meghan E. Duell1, Meghan T. Gray2, Amanda D. Roe2, Chris J. K. MacQuarrie2, Brent J. Sinclair
1 Department of Biology, University of Western Ontario, London ON N6A 5B7
2 Great Lakes Forestry Centre, Sault Ste. Marie, ON, P6A 2E5
*Correspondence: Brent Sinclair, Department of Biology, Western University, London, ON, N6A 5B7, Canada; bsincla7@uwo.ca
2020-21 London outdoor temps
Temperatures from an Onset Hobo UI2 ldatalogger with a shielded thermistor at 1.2 m near the bolts stored outside in London, ON
Data presented in Fig. 1B
Date and Time are Eastern Standard Time (UTC-5)
Winnipeg Biome Temperature
Temperature program for Winnipeg simulated winter conditions.
Data presented in Fig. 1B
Date and Time are Eastern Standard Time (UTC-5)
Note that data presented in Fig. 1A were obtained from Environment Canada and are not included in this data file.
SCPs 2018-2019
Supercooling points of larvae and prepupae collected from and overwintered in Ontario and Winnipeg, MB.
Source: Winnipeg animals were collected in Winnipeg in 2018 and overwintered there until early 2019; London animals were collected in Barrie, ON, and transported to London, ON where they were overwintered until use in experiments.
SCP: Supercooling point in Degrees C
Data are presented in Fig. 2A
SCPs 2020-2021
Supercooling points of larvae and prepupae collected in Winnipeg, MB and overwintered either outdoors in London, ON, or in a simulated Winnipeg winter in the laboratory.
Source: Winnipeg animals were collected in Winnipeg in 2020, transported to London, ON, and overwintered in a simulated Winnipeg winter environment in the laboratory; London animals were collected in Winnipeg, MB, transported to London, ON, and overwintered outdoors until use in experiments.
SCP: Supercooling point in Degrees C
Data are presented in Fig. 2B
Low temp survival 2019
Survival of larvae and prepupae collected from and overwintered in Ontario and Winnipeg, MB after a 1 h exposure to different temperatures.
Source: Winnipeg animals were collected in Winnipeg in 2018 and overwintered there until early 2019; London animals were collected in Barrie, ON, and transported to London, ON where they were overwintered until use in experiments.
Individual: each individual within a replicate is individually numbered. Individuals were not exposed more than once.
Alive: 1= alive 24 h after rewarming; 0=dead 24 h after rewarming.
Froze? - y indicates that a supercooling point was recorded from an individual.
Data presented in Fig. 3
Survival Counts
A summary of mortality in all animals extracted from bolts in this study.
Year: Year of study
Bolt: Individually numbered within year and source
Source: 2018/19 - London (From Barrie) bolts were collected in Barrie, ON, and overwintered in London, ON, Winnipeg (sent from Sault Ste Marie) were collected and overwintered in Winnipeg, MB, and extracted from the bolts in Sault Ste Marie, ON before being shipped to London; 2020-21 - London (from Winnipeg) were collected in Winnipeg, MB and overwintered outdoors in London, ON, Winnipeg (simulat…
EAB Prepupae living: total number of live animals in a bolt. Includes those accidentally killed or damaged during extraction and therefore not used in experiments.
EAB Prepupae dead: total number of dead prepupae in a bolt.
EAB larvae living: total number of live larvae in a bolt, including those killed or damaged during extraction and not used in experiments.
EAB larvae dead: total number of dead larvae in a bolt.
Parasitoids present?: Presence or absence of parasitoids associated with dead larvae or prepupae in a bolt.
No. parasitoids: total number of partasitoids in a bolt.
Data presented in Supplementary Figure S1.
Osmolality & Glycerol 2018-19
Hemolymph composition measurements for larvae and prepupae either collected from Barrie, ON and overwintered in London or collected from and overwintered in Winnipeg, MB. Collections were in 2018, measurements were made in February 2019.
Source: Winnipeg animals were collected in Winnipeg in 2018 and overwintered there until early 2019; London animals were collected in Barrie, ON, and transported to London, ON where they were overwintered until use in experiments.
Individual Number: each individual is numbered within a source/life stage. Glycerol and osmolality measurements were made on hemolymph from the same individual.
Glycerol: Hemolymph glycerol concentration in M/l.
Osmolality: Hemolymph osmolality in Osm/kg.
Data presented in Fig 4A and 4B, Stats in Table 1
Osmolality & Glycerol 2020-21
Hemolymph composition measurements for larvae and prepupae collected from Winnipeg, MB in autumn 2020 and either overwintered outdoors in London, ON or overwintered in the laboratory under simulated Winnipeg winter conditions. Measurements were made in February 2021.
Source: Winnipeg animals were collected in Winnipeg in 2020, transported to London, ON, and overwintered in a simulated Winnipeg winter environment in the laboratory; London animals were collected in Winnipeg, MB, transported to London, ON, and overwintered outdoors until use in experiments.
Individual Number: each individual is numbered within a source/life stage. Glycerol and osmolality measurements were made on hemolymph from the same individual.
Glycerol: Hemolymph glycerol concentration in M/l.
Osmolality: Hemolymph osmolality in Osm/kg.
Data Presented in Figs 4C and 4D, Stats in Table 2
Mass & Water content 2020-21
Hemolymph composition measurements for larvae and prepupae collected from Winnipeg, MB in autumn 2020 and either overwintered outdoors in London, ON or overwintered in the laboratory under simulated Winnipeg winter conditions. Measurements were made in February 2021.
Date extracted - date larvae and prepupae were removed from underbark galleries and measured
Fresh mass, dry mass (after drying at 60 °C for 7 d), water mass in mg
All individuals with fresh and dry masses had supercooling points measured.
All individuals without a dry mass were used for destructive hemolymph osmolality and glycerol measures
Two individuals excluded from analyses. Impossible water content values suggest recording error.
Data presented in Supplementary Figure S2

## Sheet: 2020-21 London outdoor temps
Date	Time	Air temp
2021-01-20	00:00:00	-3.866
2021-01-20 01:00:00	01:00:00	-4.257
2021-01-20 02:00:00	02:00:00	-5.141
2021-01-20 03:00:00	03:00:00	-5.979
2021-01-20 04:00:00	04:00:00	-6.674
2021-01-20 05:00:00	05:00:00	-6.168
2021-01-20 06:00:00	06:00:00	-5.326
2021-01-20 07:00:00	07:00:00	-5.511
2021-01-20 08:00:00	08:00:00	-5.854
2021-01-20 09:00:00	09:00:00	-5.605
2021-01-20 10:00:00	10:00:00	-4.987
2021-01-20 11:00:00	11:00:00	-4.651
2021-01-20 12:00:00	12:00:00	-4.318
2021-01-20 13:00:00	13:00:00	-4.53
2021-01-20 14:00:00	14:00:00	-3.39
2021-01-20 15:00:00	15:00:00	-3.183
2021-01-20 16:00:00	16:00:00	-4.469
2021-01-20 17:00:00	17:00:00	-5.388
2021-01-20 18:00:00	18:00:00	-5.667
2021-01-20 19:00:00	19:00:00	-5.049
2021-01-20 20:00:00	20:00:00	-4.469
2021-01-20 21:00:00	21:00:00	-4.378
2021-01-20 22:00:00	22:00:00	-4.046
2021-01-20 23:00:00	23:00:00	-3.242
2021-01-21	1900-01-01	-2.596
2021-01-21 01:00:00	1900-01-01 01:00:00	-2.073
2021-01-21 02:00:00	1900-01-01 02:00:00	-2.102
2021-01-21 03:00:00	1900-01-01 03:00:00	-1.498
2021-01-21 04:00:00	1900-01-01 04:00:00	-1.413
2021-01-21 05:00:00	1900-01-01 05:00:00	-1.699
2021-01-21 06:00:00	1900-01-01 06:00:00	-1.785
2021-01-21 07:00:00	1900-01-01 07:00:00	-1.756
2021-01-21 08:00:00	1900-01-01 08:00:00	-2.218
2021-01-21 09:00:00	1900-01-01 09:00:00	-1.67
2021-01-21 10:00:00	1900-01-01 10:00:00	1.262
2021-01-21 11:00:00	1900-01-01 11:00:00	4.766
2021-01-21 12:00:00	1900-01-01 12:00:00	3.617
2021-01-21 13:00:00	1900-01-01 13:00:00	3.801
2021-01-21 14:00:00	1900-01-01 14:00:00	3.67
2021-01-21 15:00:00	1900-01-01 15:00:00	2.744
2021-01-21 16:00:00	1900-01-01 16:00:00	1.913
2021-01-21 17:00:00	1900-01-01 17:00:00	1.751
2021-01-21 18:00:00	1900-01-01 18:00:00	1.751
2021-01-21 19:00:00	1900-01-01 19:00:00	1.643
2021-01-21 20:00:00	1900-01-01 20:00:00	1.832
2021-01-21 21:00:00	1900-01-01 21:00:00	1.724
2021-01-21 22:00:00	1900-01-01 22:00:00	1.262
2021-01-21 23:00:00	1900-01-01 23:00:00	0.934
2021-01-22	1900-01-02	0.742
2021-01-22 01:00:00	1900-01-02 01:00:00	0.66
2021-01-22 02:00:00	1900-01-02 02:00:00	0.495
2021-01-22 03:00:00	1900-01-02 03:00:00	0.246
2021-01-22 04:00:00	1900-01-02 04:00:00	-0.004
2021-01-22 05:00:00	1900-01-02 05:00:00	-0.004
2021-01-22 06:00:00	1900-01-02 06:00:00	-1.015
2021-01-22 07:00:00	1900-01-02 07:00:00	-1.986
2021-01-22 08:00:00	1900-01-02 08:00:00	-2.625
2021-01-22 09:00:00	1900-01-02 09:00:00	-3.124
2021-01-22 10:00:00	1900-01-02 10:00:00	-3.124
2021-01-22 11:00:00	1900-01-02 11:00:00	-2.566
2021-01-22 12:00:00	1900-01-02 12:00:00	-4.076
2021-01-22 13:00:00	1900-01-02 13:00:00	-3.896
2021-01-22 14:00:00	1900-01-02 14:00:00	-4.287
2021-01-22 15:00:00	1900-01-02 15:00:00	-5.079
2021-01-22 16:00:00	1900-01-02 16:00:00	-5.326
2021-01-22 17:00:00	1900-01-02 17:00:00	-5.948
2021-01-22 18:00:00	1900-01-02 18:00:00	-6.452
2021-01-22 19:00:00	1900-01-02 19:00:00	-6.674
2021-01-22 20:00:00	1900-01-02 20:00:00	-6.866
2021-01-22 21:00:00	1900-01-02 21:00:00	-7.122
2021-01-22 22:00:00	1900-01-02 22:00:00	-7.219
2021-01-22 23:00:00	1900-01-02 23:00:00	-7.187
2021-01-23	1900-01-03	-7.348
2021-01-23 01:00:00	1900-01-03 01:00:00	-7.543
2021-01-23 02:00:00	1900-01-03 02:00:00	-8.099
2021-01-23 03:00:00	1900-01-03 03:00:00	-8.066
2021-01-23 04:00:00	1900-01-03 04:00:00	-7.968
2021-01-23 05:00:00	1900-01-03 05:00:00	-7.836
2021-01-23 06:00:00	1900-01-03 06:00:00	-7.869
2021-01-23 07:00:00	1900-01-03 07:00:00	-7.869
2021-01-23 08:00:00	1900-01-03 08:00:00	-7.836
2021-01-23 09:00:00	1900-01-03 09:00:00	-6.77
2021-01-23 10:00:00	1900-01-03 10:00:00	-5.76
2021-01-23 11:00:00	1900-01-03 11:00:00	-5.018
2021-01-23 12:00:00	1900-01-03 12:00:00	-5.48
2021-01-23 13:00:00	1900-01-03 13:00:00	-5.172
2021-01-23 14:00:00	1900-01-03 14:00:00	-4.987
2021-01-23 15:00:00	1900-01-03 15:00:00	-4.895
2021-01-23 16:00:00	1900-01-03 16:00:00	-5.511
2021-01-23 17:00:00	1900-01-03 17:00:00	-5.916
2021-01-23 18:00:00	1900-01-03 18:00:00	-6.01
2021-01-23 19:00:00	1900-01-03 19:00:00	-6.01
2021-01-23 20:00:00	1900-01-03 20:00:00	-5.854
2021-01-23 21:00:00	1900-01-03 21:00:00	-5.667
2021-01-23 22:00:00	1900-01-03 22:00:00	-7.413
2021-01-23 23:00:00	1900-01-03 23:00:00	-8.066
2021-01-24	1900-01-04	-7.706
2021-01-24 01:00:00	1900-01-04 01:00:00	-8.697
2021-01-24 02:00:00	1900-01-04 02:00:00	-9.679
2021-01-24 03:00:00	1900-01-04 03:00:00	-10.863
2021-01-24 04:00:00	1900-01-04 04:00:00	-11.254
2021-01-24 05:00:00	1900-01-04 05:00:00	-10.162
2021-01-24 06:00:00	1900-01-04 06:00:00	-10.023
2021-01-24 07:00:00	1900-01-04 07:00:00	-10.406
2021-01-24 08:00:00	1900-01-04 08:00:00	-8.73
2021-01-24 09:00:00	1900-01-04 09:00:00	-6.168
2021-01-24 10:00:00	1900-01-04 10:00:00	-3.836
2021-01-24 11:00:00	1900-01-04 11:00:00	-2.102
2021-01-24 12:00:00	1900-01-04 12:00:00	-2.45
2021-01-24 13:00:00	1900-01-04 13:00:00	-1.47
2021-01-24 14:00:00	1900-01-04 14:00:00	-1.327
2021-01-24 15:00:00	1900-01-04 15:00:00	-1.727
2021-01-24 16:00:00	1900-01-04 16:00:00	-2.976
2021-01-24 17:00:00	1900-01-04 17:00:00	-3.479
2021-01-24 18:00:00	1900-01-04 18:00:00	-4.076
2021-01-24 19:00:00	1900-01-04 19:00:00	-4.137
2021-01-24 20:00:00	1900-01-04 20:00:00	-4.137
2021-01-24 21:00:00	1900-01-04 21:00:00	-4.318
2021-01-24 22:00:00	1900-01-04 22:00:00	-4.469
2021-01-24 23:00:00	1900-01-04 23:00:00	-4.378
2021-01-25	1900-01-05	-4.257
2021-01-25 01:00:00	1900-01-05 01:00:00	-4.106
2021-01-25 02:00:00	1900-01-05 02:00:00	-4.469
2021-01-25 03:00:00	1900-01-05 03:00:00	-4.53
2021-01-25 04:00:00	1900-01-05 04:00:00	-4.287
2021-01-25 05:00:00	1900-01-05 05:00:00	-4.167
2021-01-25 06:00:00	1900-01-05 06:00:00	-4.197
2021-01-25 07:00:00	1900-01-05 07:00:00	-4.016
2021-01-25 08:00:00	1900-01-05 08:00:00	-3.836
2021-01-25 09:00:00	1900-01-05 09:00:00	-2.334
2021-01-25 10:00:00	1900-01-05 10:00:00	-0.732
2021-01-25 11:00:00	1900-01-05 11:00:00	0.301
2021-01-25 12:00:00	1900-01-05 12:00:00	1.724
2021-01-25 13:00:00	1900-01-05 13:00:00	4.194
2021-01-25 14:00:00	1900-01-05 14:00:00	2.53
2021-01-25 15:00:00	1900-01-05 15:00:00	1.425
2021-01-25 16:00:00	1900-01-05 16:00:00	0.66
2021-01-25 17:00:00	1900-01-05 17:00:00	-0.873
2021-01-25 18:00:00	1900-01-05 18:00:00	-1.986
2021-01-25 19:00:00	1900-01-05 19:00:00	-2.218
2021-01-25 20:00:00	1900-01-05 20:00:00	-2.218
2021-01-25 21:00:00	1900-01-05 21:00:00	-2.392
2021-01-25 22:00:00	1900-01-05 22:00:00	-2.247
2021-01-25 23:00:00	1900-01-05 23:00:00	-2.015
2021-01-26	1900-01-06	-1.871
2021-01-26 01:00:00	1900-01-06 01:00:00	-1.756
2021-01-26 02:00:00	1900-01-06 02:00:00	-1.527
2021-01-26 03:00:00	1900-01-06 03:00:00	-1.1
2021-01-26 04:00:00	1900-01-06 04:00:00	-1.071
2021-01-26 05:00:00	1900-01-06 05:00:00	-1.043
2021-01-26 06:00:00	1900-01-06 06:00:00	-0.958
2021-01-26 07:00:00	1900-01-06 07:00:00	-0.845
2021-01-26 08:00:00	1900-01-06 08:00:00	-1.498
2021-01-26 09:00:00	1900-01-06 09:00:00	-1.384
2021-01-26 10:00:00	1900-01-06 10:00:00	-1.015
2021-01-26 11:00:00	1900-01-06 11:00:00	0.301
2021-01-26 12:00:00	1900-01-06 12:00:00	1.017
2021-01-26 13:00:00	1900-01-06 13:00:00	1.071
2021-01-26 14:00:00	1900-01-06 14:00:00	0.66
2021-01-26 15:00:00	1900-01-06 15:00:00	0.19
2021-01-26 16:00:00	1900-01-06 16:00:00	-1.327
2021-01-26 17:00:00	1900-01-06 17:00:00	-2.044
2021-01-26 18:00:00	1900-01-06 18:00:00	-3.006
2021-01-26 19:00:00	1900-01-06 19:00:00	-3.242
2021-01-26 20:00:00	1900-01-06 20:00:00	-3.183
2021-01-26 21:00:00	1900-01-06 21:00:00	-3.449
2021-01-26 22:00:00	1900-01-06 22:00:00	-4.348
2021-01-26 23:00:00	1900-01-06 23:00:00	-5.357
2021-01-27	1900-01-07	-4.499
2021-01-27 01:00:00	1900-01-07 01:00:00	-3.866
2021-01-27 02:00:00	1900-01-07 02:00:00	-4.106
2021-01-27 03:00:00	1900-01-07 03:00:00	-3.687
2021-01-27 04:00:00	1900-01-07 04:00:00	-3.866
2021-01-27 05:00:00	1900-01-07 05:00:00	-4.469
2021-01-27 06:00:00	1900-01-07 06:00:00	-6.642
2021-01-27 07:00:00	1900-01-07 07:00:00	-8.198
2021-01-27 08:00:00	1900-01-07 08:00:00	-8.165
2021-01-27 09:00:00	1900-01-07 09:00:00	-4.106
2021-01-27 10:00:00	1900-01-07 10:00:00	-1.814
2021-01-27 11:00:00	1900-01-07 11:00:00	2.289
2021-01-27 12:00:00	1900-01-07 12:00:00	1.561
2021-01-27 13:00:00	1900-01-07 13:00:00	2.182
2021-01-27 14:00:00	1900-01-07 14:00:00	3.564
2021-01-27 15:00:00	1900-01-07 15:00:00	0.273
2021-01-27 16:00:00	1900-01-07 16:00:00	-2.918
2021-01-27 17:00:00	1900-01-07 17:00:00	-4.834
2021-01-27 18:00:00	1900-01-07 18:00:00	-5.979
2021-01-27 19:00:00	1900-01-07 19:00:00	-7.478
2021-01-27 20:00:00	1900-01-07 20:00:00	-9.134
2021-01-27 21:00:00	1900-01-07 21:00:00	-9.644
2021-01-27 22:00:00	1900-01-07 22:00:00	-7.935
2021-01-27 23:00:00	1900-01-07 23:00:00	-8.63
2021-01-28	1900-01-08	-8.231
2021-01-28 01:00:00	1900-01-08 01:00:00	-7.869
2021-01-28 02:00:00	1900-01-08 02:00:00	-8.43
2021-01-28 03:00:00	1900-01-08 03:00:00	-8.231
2021-01-28 04:00:00	1900-01-08 04:00:00	-8
2021-01-28 05:00:00	1900-01-08 05:00:00	-8.331
2021-01-28 06:00:00	1900-01-08 06:00:00	-9.644
2021-01-28 07:00:00	1900-01-08 07:00:00	-9.885
2021-01-28 08:00:00	1900-01-08 08:00:00	-9.269
2021-01-28 09:00:00	1900-01-08 09:00:00	-7.51
2021-01-28 10:00:00	1900-01-08 10:00:00	-6.642
2021-01-28 11:00:00	1900-01-08 11:00:00	-1.958
2021-01-28 12:00:00	1900-01-08 12:00:00	-0.958
2021-01-28 13:00:00	1900-01-08 13:00:00	-5.542
2021-01-28 14:00:00	1900-01-08 14:00:00	-5.76
2021-01-28 15:00:00	1900-01-08 15:00:00	-6.579
2021-01-28 16:00:00	1900-01-08 16:00:00	-6.674
2021-01-28 17:00:00	1900-01-08 17:00:00	-7.122
2021-01-28 18:00:00	1900-01-08 18:00:00	-7.348
2021-01-28 19:00:00	1900-01-08 19:00:00	-7.575
2021-01-28 20:00:00	1900-01-08 20:00:00	-7.316
2021-01-28 21:00:00	1900-01-08 21:00:00	-7.543
2021-01-28 22:00:00	1900-01-08 22:00:00	-7.804
2021-01-28 23:00:00	1900-01-08 23:00:00	-6.898
2021-01-29	1900-01-09	-7.058
2021-01-29 01:00:00	1900-01-09 01:00:00	-6.962
2021-01-29 02:00:00	1900-01-09 02:00:00	-7.026
2021-01-29 03:00:00	1900-01-09 03:00:00	-7.51
2021-01-29 04:00:00	1900-01-09 04:00:00	-8.43
2021-01-29 05:00:00	1900-01-09 05:00:00	-8.364
2021-01-29 06:00:00	1900-01-09 06:00:00	-8.264
2021-01-29 07:00:00	1900-01-09 07:00:00	-7.869
2021-01-29 08:00:00	1900-01-09 08:00:00	-7.804
2021-01-29 09:00:00	1900-01-09 09:00:00	-6.61
2021-01-29 10:00:00	1900-01-09 10:00:00	-5.388
2021-01-29 11:00:00	1900-01-09 11:00:00	-4.076
2021-01-29 12:00:00	1900-01-09 12:00:00	-2.976
2021-01-29 13:00:00	1900-01-09 13:00:00	-2.16
2021-01-29 14:00:00	1900-01-09 14:00:00	-2.189
2021-01-29 15:00:00	1900-01-09 15:00:00	-2.654
2021-01-29 16:00:00	1900-01-09 16:00:00	-4.137
2021-01-29 17:00:00	1900-01-09 17:00:00	-4.865
2021-01-29 18:00:00	1900-01-09 18:00:00	-5.636
2021-01-29 19:00:00	1900-01-09 19:00:00	-5.574
2021-01-29 20:00:00	1900-01-09 20:00:00	-5.854
2021-01-29 21:00:00	1900-01-09 21:00:00	-6.294
2021-01-29 22:00:00	1900-01-09 22:00:00	-6.579
2021-01-29 23:00:00	1900-01-09 23:00:00	-6.706
2021-01-30	1900-01-10	-6.834
2021-01-30 01:00:00	1900-01-10 01:00:00	-6.706
2021-01-30 02:00:00	1900-01-10 02:00:00	-6.834
2021-01-30 03:00:00	1900-01-10 03:00:00	-6.962
2021-01-30 04:00:00	1900-01-10 04:00:00	-7.026
2021-01-30 05:00:00	1900-01-10 05:00:00	-7.026
2021-01-30 06:00:00	1900-01-10 06:00:00	-7.122
2021-01-30 07:00:00	1900-01-10 07:00:00	-7.187
2021-01-30 08:00:00	1900-01-10 08:00:00	-7.187
2021-01-30 09:00:00	1900-01-10 09:00:00	-6.231
2021-01-30 10:00:00	1900-01-10 10:00:00	-4.59
2021-01-30 11:00:00	1900-01-10 11:00:00	-2.45
2021-01-30 12:00:00	1900-01-10 12:00:00	-0.563
2021-01-30 13:00:00	1900-01-10 13:00:00	1.724
2021-01-30 14:00:00	1900-01-10 14:00:00	0.107
2021-01-30 15:00:00	1900-01-10 15:00:00	1.643
2021-01-30 16:00:00	1900-01-10 16:00:00	-1.699
2021-01-30 17:00:00	1900-01-10 17:00:00	-3.747
2021-01-30 18:00:00	1900-01-10 18:00:00	-4.834
2021-01-30 19:00:00	1900-01-10 19:00:00	-5.172
2021-01-30 20:00:00	1900-01-10 20:00:00	-5.264
2021-01-30 21:00:00	1900-01-10 21:00:00	-5.605
2021-01-30 22:00:00	1900-01-10 22:00:00	-5.636
2021-01-30 23:00:00	1900-01-10 23:00:00	-5.449
2021-01-31	1900-01-11	-5.295
2021-01-31 01:00:00	1900-01-11 01:00:00	-5.418
2021-01-31 02:00:00	1900-01-11 02:00:00	-5.202
2021-01-31 03:00:00	1900-01-11 03:00:00	-5.48
2021-01-31 04:00:00	1900-01-11 04:00:00	-5.636
2021-01-31 05:00:00	1900-01-11 05:00:00	-5.823
2021-01-31 06:00:00	1900-01-11 06:00:00	-5.854
2021-01-31 07:00:00	1900-01-11 07:00:00	-5.854
2021-01-31 08:00:00	1900-01-11 08:00:00	-5.511
2021-01-31 09:00:00	1900-01-11 09:00:00	-4.469
2021-01-31 10:00:00	1900-01-11 10:00:00	-2.976
2021-01-31 11:00:00	1900-01-11 11:00:00	-2.102
2021-01-31 12:00:00	1900-01-11 12:00:00	-1.584
2021-01-31 13:00:00	1900-01-11 13:00:00	0.495
2021-01-31 14:00:00	1900-01-11 14:00:00	4.376
2021-01-31 15:00:00	1900-01-11 15:00:00	1.778
2021-01-31 16:00:00	1900-01-11 16:00:00	-0.845
2021-01-31 17:00:00	1900-01-11 17:00:00	-2.537
2021-01-31 18:00:00	1900-01-11 18:00:00	-3.627
2021-01-31 19:00:00	1900-01-11 19:00:00	-3.717
2021-01-31 20:00:00	1900-01-11 20:00:00	-3.717
2021-01-31 21:00:00	1900-01-11 21:00:00	-3.986
2021-01-31 22:00:00	1900-01-11 22:00:00	-3.836
2021-01-31 23:00:00	1900-01-11 23:00:00	-5.141
2021-02-01	1900-01-12	-5.264
2021-02-01 01:00:00	1900-01-12 01:00:00	-5.418
2021-02-01 02:00:00	1900-01-12 02:00:00	-5.264
2021-02-01 03:00:00	1900-01-12 03:00:00	-6.136
2021-02-01 04:00:00	1900-01-12 04:00:00	-6.706
2021-02-01 05:00:00	1900-01-12 05:00:00	-6.994
2021-02-01 06:00:00	1900-01-12 06:00:00	-7.251
2021-02-01 07:00:00	1900-01-12 07:00:00	-7.348
2021-02-01 08:00:00	1900-01-12 08:00:00	-7.219
2021-02-01 09:00:00	1900-01-12 09:00:00	-4.957
2021-02-01 10:00:00	1900-01-12 10:00:00	-2.479
2021-02-01 11:00:00	1900-01-12 11:00:00	-2.479
2021-02-01 12:00:00	1900-01-12 12:00:00	-0.451
2021-02-01 13:00:00	1900-01-12 13:00:00	-0.06
2021-02-01 14:00:00	1900-01-12 14:00:00	-0.817
2021-02-01 15:00:00	1900-01-12 15:00:00	-0.873
2021-02-01 16:00:00	1900-01-12 16:00:00	-2.421
2021-02-01 17:00:00	1900-01-12 17:00:00	-3.183
2021-02-01 18:00:00	1900-01-12 18:00:00	-4.046
2021-02-01 19:00:00	1900-01-12 19:00:00	-4.318
2021-02-01 20:00:00	1900-01-12 20:00:00	-4.137
2021-02-01 21:00:00	1900-01-12 21:00:00	-4.076
2021-02-01 22:00:00	1900-01-12 22:00:00	-4.227
2021-02-01 23:00:00	1900-01-12 23:00:00	-4.773
2021-02-02	1900-01-13	-5.295
2021-02-02 01:00:00	1900-01-13 01:00:00	-6.61
2021-02-02 02:00:00	1900-01-13 02:00:00	-7.348
2021-02-02 03:00:00	1900-01-13 03:00:00	-7.64
2021-02-02 04:00:00	1900-01-13 04:00:00	-8.397
2021-02-02 05:00:00	1900-01-13 05:00:00	-8.364
2021-02-02 06:00:00	1900-01-13 06:00:00	-8.965
2021-02-02 07:00:00	1900-01-13 07:00:00	-8.864
2021-02-02 08:00:00	1900-01-13 08:00:00	-9.235
2021-02-02 09:00:00	1900-01-13 09:00:00	-8.132
2021-02-02 10:00:00	1900-01-13 10:00:00	-3.568
2021-02-02 11:00:00	1900-01-13 11:00:00	3.591
2021-02-02 12:00:00	1900-01-13 12:00:00	5.719
2021-02-02 13:00:00	1900-01-13 13:00:00	2.637
2021-02-02 14:00:00	1900-01-13 14:00:00	1.643
2021-02-02 15:00:00	1900-01-13 15:00:00	0.605
2021-02-02 16:00:00	1900-01-13 16:00:00	-0.367
2021-02-02 17:00:00	1900-01-13 17:00:00	-2.479
2021-02-02 18:00:00	1900-01-13 18:00:00	-3.956
2021-02-02 19:00:00	1900-01-13 19:00:00	-4.651
2021-02-02 20:00:00	1900-01-13 20:00:00	-4.987
2021-02-02 21:00:00	1900-01-13 21:00:00	-4.926
2021-02-02 22:00:00	1900-01-13 22:00:00	-4.651
2021-02-02 23:00:00	1900-01-13 23:00:00	-4.651
2021-02-03	1900-01-14	-4.834
2021-02-03 01:00:00	1900-01-14 01:00:00	-4.651
2021-02-03 02:00:00	1900-01-14 02:00:00	-4.773
2021-02-03 03:00:00	1900-01-14 03:00:00	-5.326
2021-02-03 04:00:00	1900-01-14 04:00:00	-5.233
2021-02-03 05:00:00	1900-01-14 05:00:00	-5.574
2021-02-03 06:00:00	1900-01-14 06:00:00	-5.729
2021-02-03 07:00:00	1900-01-14 07:00:00	-5.233
2021-02-03 08:00:00	1900-01-14 08:00:00	-5.729
2021-02-03 09:00:00	1900-01-14 09:00:00	-4.834
2021-02-03 10:00:00	1900-01-14 10:00:00	-1.071
2021-02-03 11:00:00	1900-01-14 11:00:00	3.38
2021-02-03 12:00:00	1900-01-14 12:00:00	5.282
2021-02-03 13:00:00	1900-01-14 13:00:00	7.594
2021-02-03 14:00:00	1900-01-14 14:00:00	5.462
2021-02-03 15:00:00	1900-01-14 15:00:00	4.48
2021-02-03 16:00:00	1900-01-14 16:00:00	1.126
2021-02-03 17:00:00	1900-01-14 17:00:00	-1.043
2021-02-03 18:00:00	1900-01-14 18:00:00	-2.45
2021-02-03 19:00:00	1900-01-14 19:00:00	-3.212
2021-02-03 20:00:00	1900-01-14 20:00:00	-3.926
2021-02-03 21:00:00	1900-01-14 21:00:00	-4.197
2021-02-03 22:00:00	1900-01-14 22:00:00	-5.511
2021-02-03 23:00:00	1900-01-14 23:00:00	-6.105
2021-02-04	1900-01-15	-7.187
2021-02-04 01:00:00	1900-01-15 01:00:00	-6.642
2021-02-04 02:00:00	1900-01-15 02:00:00	-4.469
2021-02-04 03:00:00	1900-01-15 03:00:00	-3.33
2021-02-04 04:00:00	1900-01-15 04:00:00	-5.141
2021-02-04 05:00:00	1900-01-15 05:00:00	-7.673
2021-02-04 06:00:00	1900-01-15 06:00:00	-8.331
2021-02-04 07:00:00	1900-01-15 07:00:00	-6.483
2021-02-04 08:00:00	1900-01-15 08:00:00	-6.547
2021-02-04 09:00:00	1900-01-15 09:00:00	-4.865
2021-02-04 10:00:00	1900-01-15 10:00:00	-0.339
2021-02-04 11:00:00	1900-01-15 11:00:00	4.168
2021-02-04 12:00:00	1900-01-15 12:00:00	4.115
2021-02-04 13:00:00	1900-01-15 13:00:00	6.611
2021-02-04 14:00:00	1900-01-15 14:00:00	4.168
2021-02-04 15:00:00	1900-01-15 15:00:00	3.301
2021-02-04 16:00:00	1900-01-15 16:00:00	2.289
2021-02-04 17:00:00	1900-01-15 17:00:00	-0.339
2021-02-04 18:00:00	1900-01-15 18:00:00	-1.1
2021-02-04 19:00:00	1900-01-15 19:00:00	-0.873
2021-02-04 20:00:00	1900-01-15 20:00:00	-0.479
2021-02-04 21:00:00	1900-01-15 21:00:00	-0.199
2021-02-04 22:00:00	1900-01-15 22:00:00	-0.93
2021-02-04 23:00:00	1900-01-15 23:00:00	-0.535
2021-02-05	1900-01-16	0.66
2021-02-05 01:00:00	1900-01-16 01:00:00	0.439
2021-02-05 02:00:00	1900-01-16 02:00:00	0.55
2021-02-05 03:00:00	1900-01-16 03:00:00	0.632
2021-02-05 04:00:00	1900-01-16 04:00:00	0.273
2021-02-05 05:00:00	1900-01-16 05:00:00	-1.128
2021-02-05 06:00:00	1900-01-16 06:00:00	-2.712
2021-02-05 07:00:00	1900-01-16 07:00:00	-3.687
2021-02-05 08:00:00	1900-01-16 08:00:00	-4.469
2021-02-05 09:00:00	1900-01-16 09:00:00	-5.141
2021-02-05 10:00:00	1900-01-16 10:00:00	-6.199
2021-02-05 11:00:00	1900-01-16 11:00:00	-6.388
2021-02-05 12:00:00	1900-01-16 12:00:00	-6.674
2021-02-05 13:00:00	1900-01-16 13:00:00	-6.325
2021-02-05 14:00:00	1900-01-16 14:00:00	-7.219
2021-02-05 15:00:00	1900-01-16 15:00:00	-7.836
2021-02-05 16:00:00	1900-01-16 16:00:00	-7.869
2021-02-05 17:00:00	1900-01-16 17:00:00	-8.066
2021-02-05 18:00:00	1900-01-16 18:00:00	-8.264
2021-02-05 19:00:00	1900-01-16 19:00:00	-8.331
2021-02-05 20:00:00	1900-01-16 20:00:00	-8.264
2021-02-05 21:00:00	1900-01-16 21:00:00	-8.198
2021-02-05 22:00:00	1900-01-16 22:00:00	-8.066
2021-02-05 23:00:00	1900-01-16 23:00:00	-8.066
2021-02-06	1900-01-17	-8.764
2021-02-06 01:00:00	1900-01-17 01:00:00	-9.542
2021-02-06 02:00:00	1900-01-17 02:00:00	-10.266
2021-02-06 03:00:00	1900-01-17 03:00:00	-11.04
2021-02-06 04:00:00	1900-01-17 04:00:00	-10.863
2021-02-06 05:00:00	1900-01-17 05:00:00	-10.651
2021-02-06 06:00:00	1900-01-17 06:00:00	-10.686
2021-02-06 07:00:00	1900-01-17 07:00:00	-10.934
2021-02-06 08:00:00	1900-01-17 08:00:00	-10.476
2021-02-06 09:00:00	1900-01-17 09:00:00	-9.576
2021-02-06 10:00:00	1900-01-17 10:00:00	-7.64
2021-02-06 11:00:00	1900-01-17 11:00:00	-4.197
2021-02-06 12:00:00	1900-01-17 12:00:00	-4.439
2021-02-06 13:00:00	1900-01-17 13:00:00	-4.227
2021-02-06 14:00:00	1900-01-17 14:00:00	-5.48
2021-02-06 15:00:00	1900-01-17 15:00:00	-4.016
2021-02-06 16:00:00	1900-01-17 16:00:00	-6.325
2021-02-06 17:00:00	1900-01-17 17:00:00	-7.836
2021-02-06 18:00:00	1900-01-17 18:00:00	-8.63
2021-02-06 19:00:00	1900-01-17 19:00:00	-8.999
2021-02-06 20:00:00	1900-01-17 20:00:00	-9.439
2021-02-06 21:00:00	1900-01-17 21:00:00	-9.473
2021-02-06 22:00:00	1900-01-17 22:00:00	-9.168
2021-02-06 23:00:00	1900-01-17 23:00:00	-9.168
2021-02-07	1900-01-18	-9.235
2021-02-07 01:00:00	1900-01-18 01:00:00	-9.269
2021-02-07 02:00:00	1900-01-18 02:00:00	-9.168
2021-02-07 03:00:00	1900-01-18 03:00:00	-9.202
2021-02-07 04:00:00	1900-01-18 04:00:00	-9.405
2021-02-07 05:00:00	1900-01-18 05:00:00	-9.439
2021-02-07 06:00:00	1900-01-18 06:00:00	-10.581
2021-02-07 07:00:00	1900-01-18 07:00:00	-10.969
2021-02-07 08:00:00	1900-01-18 08:00:00	-10.266
2021-02-07 09:00:00	1900-01-18 09:00:00	-9.713
2021-02-07 10:00:00	1900-01-18 10:00:00	-9.816
2021-02-07 11:00:00	1900-01-18 11:00:00	-5.511
2021-02-07 12:00:00	1900-01-18 12:00:00	-4.926
2021-02-07 13:00:00	1900-01-18 13:00:00	-5.885
2021-02-07 14:00:00	1900-01-18 14:00:00	-7.026
2021-02-07 15:00:00	1900-01-18 15:00:00	-7.413
2021-02-07 16:00:00	1900-01-18 16:00:00	-9.473
2021-02-07 17:00:00	1900-01-18 17:00:00	-11.254
2021-02-07 18:00:00	1900-01-18 18:00:00	-12.863
2021-02-07 19:00:00	1900-01-18 19:00:00	-14.004
2021-02-07 20:00:00	1900-01-18 20:00:00	-14.945
2021-02-07 21:00:00	1900-01-18 21:00:00	-14.081
2021-02-07 22:00:00	1900-01-18 22:00:00	-14.667
2021-02-07 23:00:00	1900-01-18 23:00:00	-15.669
2021-02-08	1900-01-19	-15.75
2021-02-08 01:00:00	1900-01-19 01:00:00	-16.326
2021-02-08 02:00:00	1900-01-19 02:00:00	-16.786
2021-02-08 03:00:00	1900-01-19 03:00:00	-16.702
2021-02-08 04:00:00	1900-01-19 04:00:00	-16.16
2021-02-08 05:00:00	1900-01-19 05:00:00	-15.709
2021-02-08 06:00:00	1900-01-19 06:00:00	-15.547
2021-02-08 07:00:00	1900-01-19 07:00:00	-15.144
2021-02-08 08:00:00	1900-01-19 08:00:00	-14.471
2021-02-08 09:00:00	1900-01-19 09:00:00	-12.714
2021-02-08 10:00:00	1900-01-19 10:00:00	-11.005
2021-02-08 11:00:00	1900-01-19 11:00:00	-4.59
2021-02-08 12:00:00	1900-01-19 12:00:00	0.522
2021-02-08 13:00:00	1900-01-19 13:00:00	-2.683
2021-02-08 14:00:00	1900-01-19 14:00:00	0.522
2021-02-08 15:00:00	1900-01-19 15:00:00	-3.986
2021-02-08 16:00:00	1900-01-19 16:00:00	-6.898
2021-02-08 17:00:00	1900-01-19 17:00:00	-8.198
2021-02-08 18:00:00	1900-01-19 18:00:00	-8.898
2021-02-08 19:00:00	1900-01-19 19:00:00	-8.965
2021-02-08 20:00:00	1900-01-19 20:00:00	-9.439
2021-02-08 21:00:00	1900-01-19 21:00:00	-9.747
2021-02-08 22:00:00	1900-01-19 22:00:00	-9.542
2021-02-08 23:00:00	1900-01-19 23:00:00	-9.508
2021-02-09	1900-01-20	-9.439
2021-02-09 01:00:00	1900-01-20 01:00:00	-9.269
2021-02-09 02:00:00	1900-01-20 02:00:00	-9.168
2021-02-09 03:00:00	1900-01-20 03:00:00	-9.542
2021-02-09 04:00:00	1900-01-20 04:00:00	-9.679
2021-02-09 05:00:00	1900-01-20 05:00:00	-10.371
2021-02-09 06:00:00	1900-01-20 06:00:00	-10.197
2021-02-09 07:00:00	1900-01-20 07:00:00	-11.867
2021-02-09 08:00:00	1900-01-20 08:00:00	-12.565
2021-02-09 09:00:00	1900-01-20 09:00:00	-8.965
2021-02-09 10:00:00	1900-01-20 10:00:00	-2.363
2021-02-09 11:00:00	1900-01-20 11:00:00	0.715
2021-02-09 12:00:00	1900-01-20 12:00:00	-1.785
2021-02-09 13:00:00	1900-01-20 13:00:00	-2.334
2021-02-09 14:00:00	1900-01-20 14:00:00	-2.189
2021-02-09 15:00:00	1900-01-20 15:00:00	-3.807
2021-02-09 16:00:00	1900-01-20 16:00:00	-5.76
2021-02-09 17:00:00	1900-01-20 17:00:00	-7.026
2021-02-09 18:00:00	1900-01-20 18:00:00	-8.663
2021-02-09 19:00:00	1900-01-20 19:00:00	-11.076
2021-02-09 20:00:00	1900-01-20 20:00:00	-12.269
2021-02-09 21:00:00	1900-01-20 21:00:00	-10.476
2021-02-09 22:00:00	1900-01-20 22:00:00	-9.713
2021-02-09 23:00:00	1900-01-20 23:00:00	-11.29
2021-02-10	1900-01-21	-11.976
2021-02-10 01:00:00	1900-01-21 01:00:00	-13.013
2021-02-10 02:00:00	1900-01-21 02:00:00	-13.734
2021-02-10 03:00:00	1900-01-21 03:00:00	-14.314
2021-02-10 04:00:00	1900-01-21 04:00:00	-15.024
2021-02-10 05:00:00	1900-01-21 05:00:00	-15.466
2021-02-10 06:00:00	1900-01-21 06:00:00	-15.709
2021-02-10 07:00:00	1900-01-21 07:00:00	-15.996
2021-02-10 08:00:00	1900-01-21 08:00:00	-15.669
2021-02-10 09:00:00	1900-01-21 09:00:00	-12.269
2021-02-10 10:00:00	1900-01-21 10:00:00	-8.831
2021-02-10 11:00:00	1900-01-21 11:00:00	-2.976
2021-02-10 12:00:00	1900-01-21 12:00:00	-0.171
2021-02-10 13:00:00	1900-01-21 13:00:00	1.071
2021-02-10 14:00:00	1900-01-21 14:00:00	0.495
2021-02-10 15:00:00	1900-01-21 15:00:00	-3.687
2021-02-10 16:00:00	1900-01-21 16:00:00	-6.168
2021-02-10 17:00:00	1900-01-21 17:00:00	-7.219
2021-02-10 18:00:00	1900-01-21 18:00:00	-8.663
2021-02-10 19:00:00	1900-01-21 19:00:00	-8.797
2021-02-10 20:00:00	1900-01-21 20:00:00	-8.831
2021-02-10 21:00:00	1900-01-21 21:00:00	-8.932
2021-02-10 22:00:00	1900-01-21 22:00:00	-8.898
2021-02-10 23:00:00	1900-01-21 23:00:00	-8.932
2021-02-11	1900-01-22	-9.134
2021-02-11 01:00:00	1900-01-22 01:00:00	-9.508
2021-02-11 02:00:00	1900-01-22 02:00:00	-10.023
2021-02-11 03:00:00	1900-01-22 03:00:00	-9.679
2021-02-11 04:00:00	1900-01-22 04:00:00	-10.058
2021-02-11 05:00:00	1900-01-22 05:00:00	-11.469
2021-02-11 06:00:00	1900-01-22 06:00:00	-11.397
2021-02-11 07:00:00	1900-01-22 07:00:00	-10.371
2021-02-11 08:00:00	1900-01-22 08:00:00	-8.797
2021-02-11 09:00:00	1900-01-22 09:00:00	-6.042
2021-02-11 10:00:00	1900-01-22 10:00:00	-2.859
2021-02-11 11:00:00	1900-01-22 11:00:00	-2.976
2021-02-11 12:00:00	1900-01-22 12:00:00	3.67
2021-02-11 13:00:00	1900-01-22 13:00:00	5.693
2021-02-11 14:00:00	1900-01-22 14:00:00	4.402
2021-02-11 15:00:00	1900-01-22 15:00:00	5.975
2021-02-11 16:00:00	1900-01-22 16:00:00	2.664
2021-02-11 17:00:00	1900-01-22 17:00:00	3.827
2021-02-11 18:00:00	1900-01-22 18:00:00	3.354
2021-02-11 19:00:00	1900-01-22 19:00:00	2.823
2021-02-11 20:00:00	1900-01-22 20:00:00	3.722
2021-02-11 21:00:00	1900-01-22 21:00:00	3.063
2021-02-11 22:00:00	1900-01-22 22:00:00	3.88
2021-02-11 23:00:00	1900-01-22 23:00:00	3.591
2021-02-12	1900-01-23	2.77
2021-02-12 01:00:00	1900-01-23 01:00:00	3.854
2021-02-12 02:00:00	1900-01-23 02:00:00	3.354
2021-02-12 03:00:00	1900-01-23 03:00:00	3.089
2021-02-12 04:00:00	1900-01-23 04:00:00	3.722
2021-02-12 05:00:00	1900-01-23 05:00:00	3.168
2021-02-12 06:00:00	1900-01-23 06:00:00	3.854
2021-02-12 07:00:00	1900-01-23 07:00:00	3.617
2021-02-12 08:00:00	1900-01-23 08:00:00	2.903
2021-02-12 09:00:00	1900-01-23 09:00:00	3.932
2021-02-12 10:00:00	1900-01-23 10:00:00	3.459
2021-02-12 11:00:00	1900-01-23 11:00:00	2.877
2021-02-12 12:00:00	1900-01-23 12:00:00	3.722
2021-02-12 13:00:00	1900-01-23 13:00:00	3.195
2021-02-12 14:00:00	1900-01-23 14:00:00	3.775
2021-02-12 15:00:00	1900-01-23 15:00:00	3.67
2021-02-12 16:00:00	1900-01-23 16:00:00	3.089
2021-02-12 17:00:00	1900-01-23 17:00:00	3.932
2021-02-12 18:00:00	1900-01-23 18:00:00	3.538
2021-02-12 19:00:00	1900-01-23 19:00:00	2.823
2021-02-12 20:00:00	1900-01-23 20:00:00	3.88
2021-02-12 21:00:00	1900-01-23 21:00:00	3.485
2021-02-12 22:00:00	1900-01-23 22:00:00	2.717
2021-02-12 23:00:00	1900-01-23 23:00:00	3.775
2021-02-13	1900-01-24	3.327
2021-02-13 01:00:00	1900-01-24 01:00:00	3.142
2021-02-13 02:00:00	1900-01-24 02:00:00	3.722
2021-02-13 03:00:00	1900-01-24 03:00:00	3.116
2021-02-13 04:00:00	1900-01-24 04:00:00	3.88
2021-02-13 05:00:00	1900-01-24 05:00:00	3.512
2021-02-13 06:00:00	1900-01-24 06:00:00	2.69
2021-02-13 07:00:00	1900-01-24 07:00:00	3.775
2021-02-13 08:00:00	1900-01-24 08:00:00	3.248
2021-02-13 09:00:00	1900-01-24 09:00:00	3.906
2021-02-13 10:00:00	1900-01-24 10:00:00	3.564
2021-02-13 11:00:00	1900-01-24 11:00:00	2.664
2021-02-13 12:00:00	1900-01-24 12:00:00	3.775
2021-02-13 13:00:00	1900-01-24 13:00:00	3.248
2021-02-13 14:00:00	1900-01-24 14:00:00	3.906
2021-02-13 15:00:00	1900-01-24 15:00:00	3.564
2021-02-13 16:00:00	1900-01-24 16:00:00	2.877
2021-02-13 17:00:00	1900-01-24 17:00:00	3.775
2021-02-13 18:00:00	1900-01-24 18:00:00	3.354
2021-02-13 19:00:00	1900-01-24 19:00:00	3.564
2021-02-13 20:00:00	1900-01-24 20:00:00	3.67
2021-02-13 21:00:00	1900-01-24 21:00:00	3.009
2021-02-13 22:00:00	1900-01-24 22:00:00	3.854
2021-02-13 23:00:00	1900-01-24 23:00:00	3.459
2021-02-14	1900-01-25	2.77
2021-02-14 01:00:00	1900-01-25 01:00:00	3.775
2021-02-14 02:00:00	1900-01-25 02:00:00	3.301
2021-02-14 03:00:00	1900-01-25 03:00:00	3.801
2021-02-14 04:00:00	1900-01-25 04:00:00	3.67
2021-02-14 05:00:00	1900-01-25 05:00:00	2.903
2021-02-14 06:00:00	1900-01-25 06:00:00	3.801
2021-02-14 07:00:00	1900-01-25 07:00:00	3.459
2021-02-14 08:00:00	1900-01-25 08:00:00	2.93
2021-02-14 09:00:00	1900-01-25 09:00:00	3.722
2021-02-14 10:00:00	1900-01-25 10:00:00	3.301
2021-02-14 11:00:00	1900-01-25 11:00:00	3.327
2021-02-14 12:00:00	1900-01-25 12:00:00	3.696
2021-02-14 13:00:00	1900-01-25 13:00:00	3.248
2021-02-14 14:00:00	1900-01-25 14:00:00	3.564
2021-02-14 15:00:00	1900-01-25 15:00:00	3.591
2021-02-14 16:00:00	1900-01-25 16:00:00	3.089
2021-02-14 17:00:00	1900-01-25 17:00:00	3.88
2021-02-14 18:00:00	1900-01-25 18:00:00	3.643
2021-02-14 19:00:00	1900-01-25 19:00:00	3.142
2021-02-14 20:00:00	1900-01-25 20:00:00	3.801
2021-02-14 21:00:00	1900-01-25 21:00:00	3.617
2021-02-14 22:00:00	1900-01-25 22:00:00	3.116
2021-02-14 23:00:00	1900-01-25 23:00:00	3.88
2021-02-15	1900-01-26	3.591
2021-02-15 01:00:00	1900-01-26 01:00:00	3.036
2021-02-15 02:00:00	1900-01-26 02:00:00	3.88
2021-02-15 03:00:00	1900-01-26 03:00:00	3.617
2021-02-15 04:00:00	1900-01-26 04:00:00	3.009
2021-02-15 05:00:00	1900-01-26 05:00:00	3.88
2021-02-15 06:00:00	1900-01-26 06:00:00	3.538
2021-02-15 07:00:00	1900-01-26 07:00:00	2.903
2021-02-15 08:00:00	1900-01-26 08:00:00	3.88
2021-02-15 09:00:00	1900-01-26 09:00:00	3.564
2021-02-15 10:00:00	1900-01-26 10:00:00	3.009
2021-02-15 11:00:00	1900-01-26 11:00:00	3.775
2021-02-15 12:00:00	1900-01-26 12:00:00	3.459
2021-02-15 13:00:00	1900-01-26 13:00:00	2.93
2021-02-15 14:00:00	1900-01-26 14:00:00	3.775
2021-02-15 15:00:00	1900-01-26 15:00:00	3.459
2021-02-15 16:00:00	1900-01-26 16:00:00	2.823
2021-02-15 17:00:00	1900-01-26 17:00:00	3.775
2021-02-15 18:00:00	1900-01-26 18:00:00	3.433
2021-02-15 19:00:00	1900-01-26 19:00:00	2.983
2021-02-15 20:00:00	1900-01-26 20:00:00	3.617
2021-02-15 21:00:00	1900-01-26 21:00:00	3.168
2021-02-15 22:00:00	1900-01-26 22:00:00	3.801
2021-02-15 23:00:00	1900-01-26 23:00:00	3.459
2021-02-16	1900-01-27	3.406
2021-02-16 01:00:00	1900-01-27 01:00:00	3.591
2021-02-16 02:00:00	1900-01-27 02:00:00	2.903
2021-02-16 03:00:00	1900-01-27 03:00:00	3.67
2021-02-16 04:00:00	1900-01-27 04:00:00	3.195
2021-02-16 05:00:00	1900-01-27 05:00:00	3.827
2021-02-16 06:00:00	1900-01-27 06:00:00	3.512
2021-02-16 07:00:00	1900-01-27 07:00:00	2.877
2021-02-16 08:00:00	1900-01-27 08:00:00	3.67
2021-02-16 09:00:00	1900-01-27 09:00:00	3.221
2021-02-16 10:00:00	1900-01-27 10:00:00	3.854
2021-02-16 11:00:00	1900-01-27 11:00:00	3.564
2021-02-16 12:00:00	1900-01-27 12:00:00	3.116
2021-02-16 13:00:00	1900-01-27 13:00:00	3.775
2021-02-16 14:00:00	1900-01-27 14:00:00	3.696
2021-02-16 15:00:00	1900-01-27 15:00:00	2.503
2021-02-16 16:00:00	1900-01-27 16:00:00	3.248
2021-02-16 17:00:00	1900-01-27 17:00:00	2.423
2021-02-16 18:00:00	1900-01-27 18:00:00	3.958
2021-02-16 19:00:00	1900-01-27 19:00:00	3.512
2021-02-16 20:00:00	1900-01-27 20:00:00	2.101
2021-02-16 21:00:00	1900-01-27 21:00:00	3.775
2021-02-16 22:00:00	1900-01-27 22:00:00	2.877
2021-02-16 23:00:00	1900-01-27 23:00:00	3.932
2021-02-17	1900-01-28	3.301
2021-02-17 01:00:00	1900-01-28 01:00:00	3.089
2021-02-17 02:00:00	1900-01-28 02:00:00	3.591
2021-02-17 03:00:00	1900-01-28 03:00:00	2.316
2021-02-17 04:00:00	1900-01-28 04:00:00	3.854
2021-02-17 05:00:00	1900-01-28 05:00:00	3.142
2021-02-17 06:00:00	1900-01-28 06:00:00	3.854
2021-02-17 07:00:00	1900-01-28 07:00:00	3.512
2021-02-17 08:00:00	1900-01-28 08:00:00	2.956
2021-02-17 09:00:00	1900-01-28 09:00:00	3.617
2021-02-17 10:00:00	1900-01-28 10:00:00	2.182
2021-02-17 11:00:00	1900-01-28 11:00:00	3.88
2021-02-17 12:00:00	1900-01-28 12:00:00	4.428
2021-02-17 13:00:00	1900-01-28 13:00:00	3.775
2021-02-17 14:00:00	1900-01-28 14:00:00	5.36
2021-02-17 15:00:00	1900-01-28 15:00:00	3.591
2021-02-17 16:00:00	1900-01-28 16:00:00	2.903
2021-02-17 17:00:00	1900-01-28 17:00:00	2.903
2021-02-17 18:00:00	1900-01-28 18:00:00	2.877
2021-02-17 19:00:00	1900-01-28 19:00:00	2.823
2021-02-17 20:00:00	1900-01-28 20:00:00	3.722
2021-02-17 21:00:00	1900-01-28 21:00:00	3.406
2021-02-17 22:00:00	1900-01-28 22:00:00	2.877
2021-02-17 23:00:00	1900-01-28 23:00:00	3.854
2021-02-18	1900-01-29	3.406
2021-02-18 01:00:00	1900-01-29 01:00:00	2.53
2021-02-18 02:00:00	1900-01-29 02:00:00	3.775
2021-02-18 03:00:00	1900-01-29 03:00:00	3.354
2021-02-18 04:00:00	1900-01-29 04:00:00	2.744
2021-02-18 05:00:00	1900-01-29 05:00:00	3.67
2021-02-18 06:00:00	1900-01-29 06:00:00	3.036
2021-02-18 07:00:00	1900-01-29 07:00:00	3.906
2021-02-18 08:00:00	1900-01-29 08:00:00	3.485
2021-02-18 09:00:00	1900-01-29 09:00:00	2.637
2021-02-18 10:00:00	1900-01-29 10:00:00	3.827
2021-02-18 11:00:00	1900-01-29 11:00:00	3.354
2021-02-18 12:00:00	1900-01-29 12:00:00	2.664
2021-02-18 13:00:00	1900-01-29 13:00:00	3.722
2021-02-18 14:00:00	1900-01-29 14:00:00	3.116
2021-02-18 15:00:00	1900-01-29 15:00:00	3.932
2021-02-18 16:00:00	1900-01-29 16:00:00	3.775
2021-02-18 17:00:00	1900-01-29 17:00:00	3.564
2021-02-18 18:00:00	1900-01-29 18:00:00	3.089
2021-02-18 19:00:00	1900-01-29 19:00:00	2.61
2021-02-18 20:00:00	1900-01-29 20:00:00	3.406
2021-02-18 21:00:00	1900-01-29 21:00:00	3.009
2021-02-18 22:00:00	1900-01-29 22:00:00	3.617
2021-02-18 23:00:00	1900-01-29 23:00:00	3.38
2021-02-19	1900-01-30	2.93
2021-02-19 01:00:00	1900-01-30 01:00:00	3.617
2021-02-19 02:00:00	1900-01-30 02:00:00	3.354
2021-02-19 03:00:00	1900-01-30 03:00:00	2.877
2021-02-19 04:00:00	1900-01-30 04:00:00	3.591
2021-02-19 05:00:00	1900-01-30 05:00:00	3.301
2021-02-19 06:00:00	1900-01-30 06:00:00	2.85
2021-02-19 07:00:00	1900-01-30 07:00:00	3.617
2021-02-19 08:00:00	1900-01-30 08:00:00	3.301
2021-02-19 09:00:00	1900-01-30 09:00:00	2.93
2021-02-19 10:00:00	1900-01-30 10:00:00	3.564
2021-02-19 11:00:00	1900-01-30 11:00:00	3.221
2021-02-19 12:00:00	1900-01-30 12:00:00	3.142
2021-02-19 13:00:00	1900-01-30 13:00:00	3.591
2021-02-19 14:00:00	1900-01-30 14:00:00	3.248
2021-02-19 15:00:00	1900-01-30 15:00:00	2.956
2021-02-19 16:00:00	1900-01-30 16:00:00	3.67
2021-02-19 17:00:00	1900-01-30 17:00:00	3.67
2021-02-19 18:00:00	1900-01-30 18:00:00	3.67
2021-02-19 19:00:00	1900-01-30 19:00:00	2.45
2021-02-19 20:00:00	1900-01-30 20:00:00	3.827
2021-02-19 21:00:00	1900-01-30 21:00:00	3.327
2021-02-19 22:00:00	1900-01-30 22:00:00	2.664
2021-02-19 23:00:00	1900-01-30 23:00:00	3.696
2021-02-20	1900-01-31	3.564
2021-02-20 01:00:00	1900-01-31 01:00:00	2.983
2021-02-20 02:00:00	1900-01-31 02:00:00	2.717
2021-02-20 03:00:00	1900-01-31 03:00:00	3.722
2021-02-20 04:00:00	1900-01-31 04:00:00	3.354
2021-02-20 05:00:00	1900-01-31 05:00:00	2.69
2021-02-20 06:00:00	1900-01-31 06:00:00	3.801
2021-02-20 07:00:00	1900-01-31 07:00:00	3.485
2021-02-20 08:00:00	1900-01-31 08:00:00	2.877
2021-02-20 09:00:00	1900-01-31 09:00:00	3.406
2021-02-20 10:00:00	1900-01-31 10:00:00	3.564
2021-02-20 11:00:00	1900-01-31 11:00:00	3.036
2021-02-20 12:00:00	1900-01-31 12:00:00	2.77
2021-02-20 13:00:00	1900-01-31 13:00:00	3.827
2021-02-20 14:00:00	1900-01-31 14:00:00	3.459
2021-02-20 15:00:00	1900-01-31 15:00:00	2.877
2021-02-20 16:00:00	1900-01-31 16:00:00	2.983
2021-02-20 17:00:00	1900-01-31 17:00:00	3.775
2021-02-20 18:00:00	1900-01-31 18:00:00	3.459
2021-02-20 19:00:00	1900-01-31 19:00:00	2.983
2021-02-20 20:00:00	1900-01-31 20:00:00	2.77
2021-02-20 21:00:00	1900-01-31 21:00:00	3.854
2021-02-20 22:00:00	1900-01-31 22:00:00	3.564
2021-02-20 23:00:00	1900-01-31 23:00:00	3.168

## Sheet: Winnipeg biome temps
Date	Time	Temperature
2021-01-17	12:00:00	-5
2021-01-17	13:00:00	-5
2021-01-17	14:00:00	-5
2021-01-17	15:00:00	-5
2021-01-17	16:00:00	-5
2021-01-17	17:00:00	-5
2021-01-17	18:00:00	-5
2021-01-17	19:00:00	-5
2021-01-17	20:00:00	-12
2021-01-17	21:00:00	-12
2021-01-17	22:00:00	-12
2021-01-17	23:00:00	-12
2021-01-18	1900-01-01	-12
2021-01-18	1900-01-01 01:00:00	-12
2021-01-18	1900-01-01 02:00:00	-12
2021-01-18	1900-01-01 03:00:00	-12
2021-01-18	1900-01-01 04:00:00	-12
2021-01-18	1900-01-01 05:00:00	-12
2021-01-18	1900-01-01 06:00:00	-5
2021-01-18	1900-01-01 07:00:00	-5
2021-01-18	1900-01-01 08:00:00	-5
2021-01-18	1900-01-01 09:00:00	-5
2021-01-18	1900-01-01 10:00:00	-5
2021-01-18	1900-01-01 11:00:00	-5
2021-01-18	1900-01-01 12:00:00	-5
2021-01-18	1900-01-01 13:00:00	-5
2021-01-18	1900-01-01 14:00:00	-5
2021-01-18	1900-01-01 15:00:00	-5
2021-01-18	1900-01-01 16:00:00	-5
2021-01-18	1900-01-01 17:00:00	-5
2021-01-18	1900-01-01 18:00:00	-5
2021-01-18	1900-01-01 19:00:00	-5
2021-01-18	1900-01-01 20:00:00	-12
2021-01-18	1900-01-01 21:00:00	-12
2021-01-18	1900-01-01 22:00:00	-12
2021-01-18	1900-01-01 23:00:00	-12
2021-01-19	1900-01-01	-12
2021-01-19	1900-01-01 01:00:00	-12
2021-01-19	1900-01-01 02:00:00	-12
2021-01-19	1900-01-01 03:00:00	-12
2021-01-19	1900-01-01 04:00:00	-12
2021-01-19	1900-01-01 05:00:00	-12
2021-01-19	1900-01-01 06:00:00	-5
2021-01-19	1900-01-01 07:00:00	-5
2021-01-19	1900-01-01 08:00:00	-5
2021-01-19	1900-01-01 09:00:00	-5
2021-01-19	1900-01-01 10:00:00	-5
2021-01-19	1900-01-01 11:00:00	-5
2021-01-19	1900-01-01 12:00:00	-5
2021-01-19	1900-01-01 13:00:00	-5
2021-01-19	1900-01-01 14:00:00	-5
2021-01-19	1900-01-01 15:00:00	-5
2021-01-19	1900-01-01 16:00:00	-5
2021-01-19	1900-01-01 17:00:00	-5
2021-01-19	1900-01-01 18:00:00	-5
2021-01-19	1900-01-01 19:00:00	-5
2021-01-19	1900-01-01 20:00:00	-12
2021-01-19	1900-01-01 21:00:00	-12
2021-01-19	1900-01-01 22:00:00	-12
2021-01-19	1900-01-01 23:00:00	-12
2021-01-19	1900-01-01	-12
2021-01-19	1900-01-01 01:00:00	-12
2021-01-19	1900-01-01 02:00:00	-12
2021-01-19	1900-01-01 03:00:00	-12
2021-01-19	1900-01-01 04:00:00	-12
2021-01-19	1900-01-01 05:00:00	-12
2021-01-19	1900-01-01 06:00:00	-7
2021-01-19	1900-01-01 07:00:00	-7
2021-01-19	1900-01-01 08:00:00	-7
2021-01-19	1900-01-01 09:00:00	-7
2021-01-19	1900-01-01 10:00:00	-7
2021-01-19	1900-01-01 11:00:00	-7
2021-01-19	1900-01-01 12:00:00	-7
2021-01-19	1900-01-01 13:00:00	-7
2021-01-19	1900-01-01 14:00:00	-7
2021-01-19	1900-01-01 15:00:00	-7
2021-01-19	1900-01-01 16:00:00	-7
2021-01-19	1900-01-01 17:00:00	-7
2021-01-19	1900-01-01 18:00:00	-7
2021-01-19	1900-01-01 19:00:00	-7
2021-01-19	1900-01-01 20:00:00	-14
2021-01-19	1900-01-01 21:00:00	-14
2021-01-19	1900-01-01 22:00:00	-14
2021-01-19	1900-01-01 23:00:00	-14
2021-01-20	1900-01-01	-14
2021-01-20	1900-01-01 01:00:00	-14
2021-01-20	1900-01-01 02:00:00	-14
2021-01-20	1900-01-01 03:00:00	-14
2021-01-20	1900-01-01 04:00:00	-14
2021-01-20	1900-01-01 05:00:00	-14
2021-01-20	1900-01-01 06:00:00	-7
2021-01-20	1900-01-01 07:00:00	-7
2021-01-20	1900-01-01 08:00:00	-7
2021-01-20	1900-01-01 09:00:00	-7
2021-01-20	1900-01-01 10:00:00	-7
2021-01-20	1900-01-01 11:00:00	-7
2021-01-20	1900-01-01 12:00:00	-7
2021-01-20	1900-01-01 13:00:00	-7
2021-01-20	1900-01-01 14:00:00	-7
2021-01-20	1900-01-01 15:00:00	-7
2021-01-20	1900-01-01 16:00:00	-7
2021-01-20	1900-01-01 17:00:00	-7
2021-01-20	1900-01-01 18:00:00	-7
2021-01-20	1900-01-01 19:00:00	-7
2021-01-20	1900-01-01 20:00:00	-14
2021-01-20	1900-01-01 21:00:00	-14
2021-01-20	1900-01-01 22:00:00	-14
2021-01-20	1900-01-01 23:00:00	-14
2021-01-21	1900-01-01	-14
2021-01-21	1900-01-01 01:00:00	-14
2021-01-21	1900-01-01 02:00:00	-14
2021-01-21	1900-01-01 03:00:00	-14
2021-01-21	1900-01-01 04:00:00	-14
2021-01-21	1900-01-01 05:00:00	-14
2021-01-21	1900-01-01 06:00:00	-7
2021-01-21	1900-01-01 07:00:00	-7
2021-01-21	1900-01-01 08:00:00	-7
2021-01-21	1900-01-01 09:00:00	-7
2021-01-21	1900-01-01 10:00:00	-7
2021-01-21	1900-01-01 11:00:00	-7
2021-01-21	1900-01-01 12:00:00	-7
2021-01-21	1900-01-01 13:00:00	-7
2021-01-21	1900-01-01 14:00:00	-7
2021-01-21	1900-01-01 15:00:00	-7
2021-01-21	1900-01-01 16:00:00	-7
2021-01-21	1900-01-01 17:00:00	-7
2021-01-21	1900-01-01 18:00:00	-7
2021-01-21	1900-01-01 19:00:00	-7
2021-01-21	1900-01-01 20:00:00	-14
2021-01-21	1900-01-01 21:00:00	-14
2021-01-21	1900-01-01 22:00:00	-14
2021-01-21	1900-01-01 23:00:00	-14
2021-01-22	1900-01-01	-14
2021-01-22	1900-01-01 01:00:00	-14
2021-01-22	1900-01-01 02:00:00	-14
2021-01-22	1900-01-01 03:00:00	-14
2021-01-22	1900-01-01 04:00:00	-14
2021-01-22	1900-01-01 05:00:00	-14
2021-01-22	1900-01-01 06:00:00	-7
2021-01-22	1900-01-01 07:00:00	-7
2021-01-22	1900-01-01 08:00:00	-7
2021-01-22	1900-01-01 09:00:00	-7
2021-01-22	1900-01-01 10:00:00	-7
2021-01-22	1900-01-01 11:00:00	-7
2021-01-22	1900-01-01 12:00:00	-7
2021-01-22	1900-01-01 13:00:00	-7
2021-01-22	1900-01-01 14:00:00	-7
2021-01-22	1900-01-01 15:00:00	-7
2021-01-22	1900-01-01 16:00:00	-7
2021-01-22	1900-01-01 17:00:00	-7
2021-01-22	1900-01-01 18:00:00	-7
2021-01-22	1900-01-01 19:00:00	-7
2021-01-22	1900-01-01 20:00:00	-14
2021-01-22	1900-01-01 21:00:00	-14
2021-01-22	1900-01-01 22:00:00	-14
2021-01-22	1900-01-01 23:00:00	-14
2021-01-23	1900-01-01	-14
2021-01-23	1900-01-01 01:00:00	-14
2021-01-23	1900-01-01 02:00:00	-14
2021-01-23	1900-01-01 03:00:00	-14
2021-01-23	1900-01-01 04:00:00	-14
2021-01-23	1900-01-01 05:00:00	-14
2021-01-23	1900-01-01 06:00:00	-8
2021-01-23	1900-01-01 07:00:00	-8
2021-01-23	1900-01-01 08:00:00	-8
2021-01-23	1900-01-01 09:00:00	-8
2021-01-23	1900-01-01 10:00:00	-8
2021-01-23	1900-01-01 11:00:00	-8
2021-01-23	1900-01-01 12:00:00	-8
2021-01-23	1900-01-01 13:00:00	-8
2021-01-23	1900-01-01 14:00:00	-8
2021-01-23	1900-01-01 15:00:00	-8
2021-01-23	1900-01-01 16:00:00	-8
2021-01-23	1900-01-01 17:00:00	-8
2021-01-23	1900-01-01 18:00:00	-8
2021-01-23	1900-01-01 19:00:00	-8
2021-01-23	1900-01-01 20:00:00	-15
2021-01-23	1900-01-01 21:00:00	-15
2021-01-23	1900-01-01 22:00:00	-15
2021-01-23	1900-01-01 23:00:00	-15
2021-01-24	1900-01-01	-15
2021-01-24	1900-01-01 01:00:00	-15
2021-01-24	1900-01-01 02:00:00	-15
2021-01-24	1900-01-01 03:00:00	-15
2021-01-24	1900-01-01 04:00:00	-15
2021-01-24	1900-01-01 05:00:00	-15
2021-01-24	1900-01-01 06:00:00	-8
2021-01-24	1900-01-01 07:00:00	-8
2021-01-24	1900-01-01 08:00:00	-8
2021-01-24	1900-01-01 09:00:00	-8
2021-01-24	1900-01-01 10:00:00	-8
2021-01-24	1900-01-01 11:00:00	-8
2021-01-24	1900-01-01 12:00:00	-8
2021-01-24	1900-01-01 13:00:00	-8
2021-01-24	1900-01-01 14:00:00	-8
2021-01-24	1900-01-01 15:00:00	-8
2021-01-24	1900-01-01 16:00:00	-8
2021-01-24	1900-01-01 17:00:00	-8
2021-01-24	1900-01-01 18:00:00	-8
2021-01-24	1900-01-01 19:00:00	-8
2021-01-24	1900-01-01 20:00:00	-15
2021-01-24	1900-01-01 21:00:00	-15
2021-01-24	1900-01-01 22:00:00	-15
2021-01-24	1900-01-01 23:00:00	-15
2021-01-25	1900-01-01	-15
2021-01-25	1900-01-01 01:00:00	-15
2021-01-25	1900-01-01 02:00:00	-15
2021-01-25	1900-01-01 03:00:00	-15
2021-01-25	1900-01-01 04:00:00	-15
2021-01-25	1900-01-01 05:00:00	-15
2021-01-25	1900-01-01 06:00:00	-8
2021-01-25	1900-01-01 07:00:00	-8
2021-01-25	1900-01-01 08:00:00	-8
2021-01-25	1900-01-01 09:00:00	-8
2021-01-25	1900-01-01 10:00:00	-8
2021-01-25	1900-01-01 11:00:00	-8
2021-01-25	1900-01-01 12:00:00	-8
2021-01-25	1900-01-01 13:00:00	-8
2021-01-25	1900-01-01 14:00:00	-8
2021-01-25	1900-01-01 15:00:00	-8
2021-01-25	1900-01-01 16:00:00	-8
2021-01-25	1900-01-01 17:00:00	-8
2021-01-25	1900-01-01 18:00:00	-8
2021-01-25	1900-01-01 19:00:00	-8
2021-01-25	1900-01-01 20:00:00	-15
2021-01-25	1900-01-01 21:00:00	-15
2021-01-25	1900-01-01 22:00:00	-15
2021-01-25	1900-01-01 23:00:00	-15
2021-01-26	1900-01-01	-15
2021-01-26	1900-01-01 01:00:00	-15
2021-01-26	1900-01-01 02:00:00	-15
2021-01-26	1900-01-01 03:00:00	-15
2021-01-26	1900-01-01 04:00:00	-15
2021-01-26	1900-01-01 05:00:00	-15
2021-01-26	1900-01-01 06:00:00	-8
2021-01-26	1900-01-01 07:00:00	-8
2021-01-26	1900-01-01 08:00:00	-8
2021-01-26	1900-01-01 09:00:00	-8
2021-01-26	1900-01-01 10:00:00	-8
2021-01-26	1900-01-01 11:00:00	-8
2021-01-26	1900-01-01 12:00:00	-8
2021-01-26	1900-01-01 13:00:00	-8
2021-01-26	1900-01-01 14:00:00	-8
2021-01-26	1900-01-01 15:00:00	-8
2021-01-26	1900-01-01 16:00:00	-8
2021-01-26	1900-01-01 17:00:00	-8
2021-01-26	1900-01-01 18:00:00	-8
2021-01-26	1900-01-01 19:00:00	-8
2021-01-26	1900-01-01 20:00:00	-15
2021-01-26	1900-01-01 21:00:00	-15
2021-01-26	1900-01-01 22:00:00	-15
2021-01-26	1900-01-01 23:00:00	-15
2021-01-27	1900-01-01	-15
2021-01-27	1900-01-01 01:00:00	-15
2021-01-27	1900-01-01 02:00:00	-15
2021-01-27	1900-01-01 03:00:00	-15
2021-01-27	1900-01-01 04:00:00	-15
2021-01-27	1900-01-01 05:00:00	-15
2021-01-27	1900-01-01 06:00:00	-9
2021-01-27	1900-01-01 07:00:00	-9
2021-01-27	1900-01-01 08:00:00	-9
2021-01-27	1900-01-01 09:00:00	-9
2021-01-27	1900-01-01 10:00:00	-9
2021-01-27	1900-01-01 11:00:00	-9
2021-01-27	1900-01-01 12:00:00	-9
2021-01-27	1900-01-01 13:00:00	-9
2021-01-27	1900-01-01 14:00:00	-9
2021-01-27	1900-01-01 15:00:00	-9
2021-01-27	1900-01-01 16:00:00	-9
2021-01-27	1900-01-01 17:00:00	-9
2021-01-27	1900-01-01 18:00:00	-9
2021-01-27	1900-01-01 19:00:00	-9
2021-01-27	1900-01-01 20:00:00	-17
2021-01-27	1900-01-01 21:00:00	-17
2021-01-27	1900-01-01 22:00:00	-17
2021-01-27	1900-01-01 23:00:00	-17
2021-01-28	1900-01-01	-17
2021-01-28	1900-01-01 01:00:00	-17
2021-01-28	1900-01-01 02:00:00	-17
2021-01-28	1900-01-01 03:00:00	-17
2021-01-28	1900-01-01 04:00:00	-17
2021-01-28	1900-01-01 05:00:00	-17
2021-01-28	1900-01-01 06:00:00	-9
2021-01-28	1900-01-01 07:00:00	-9
2021-01-28	1900-01-01 08:00:00	-9
2021-01-28	1900-01-01 09:00:00	-9
2021-01-28	1900-01-01 10:00:00	-9
2021-01-28	1900-01-01 11:00:00	-9
2021-01-28	1900-01-01 12:00:00	-9
2021-01-28	1900-01-01 13:00:00	-9
2021-01-28	1900-01-01 14:00:00	-9
2021-01-28	1900-01-01 15:00:00	-9
2021-01-28	1900-01-01 16:00:00	-9
2021-01-28	1900-01-01 17:00:00	-9
2021-01-28	1900-01-01 18:00:00	-9
2021-01-28	1900-01-01 19:00:00	-9
2021-01-28	1900-01-01 20:00:00	-17
2021-01-28	1900-01-01 21:00:00	-17
2021-01-28	1900-01-01 22:00:00	-17
2021-01-28	1900-01-01 23:00:00	-17
2021-01-29	1900-01-01	-17
2021-01-29	1900-01-01 01:00:00	-17
2021-01-29	1900-01-01 02:00:00	-17
2021-01-29	1900-01-01 03:00:00	-17
2021-01-29	1900-01-01 04:00:00	-17
2021-01-29	1900-01-01 05:00:00	-17
2021-01-29	1900-01-01 06:00:00	-9
2021-01-29	1900-01-01 07:00:00	-9
2021-01-29	1900-01-01 08:00:00	-9
2021-01-29	1900-01-01 09:00:00	-9
2021-01-29	1900-01-01 10:00:00	-9
2021-01-29	1900-01-01 11:00:00	-9
2021-01-29	1900-01-01 12:00:00	-9
2021-01-29	1900-01-01 13:00:00	-9
2021-01-29	1900-01-01 14:00:00	-9
2021-01-29	1900-01-01 15:00:00	-9
2021-01-29	1900-01-01 16:00:00	-9
2021-01-29	1900-01-01 17:00:00	-9
2021-01-29	1900-01-01 18:00:00	-9
2021-01-29	1900-01-01 19:00:00	-9
2021-01-29	1900-01-01 20:00:00	-17
2021-01-29	1900-01-01 21:00:00	-17
2021-01-29	1900-01-01 22:00:00	-17
2021-01-29	1900-01-01 23:00:00	-17
2021-01-30	1900-01-01	-17
2021-01-30	1900-01-01 01:00:00	-17
2021-01-30	1900-01-01 02:00:00	-17
2021-01-30	1900-01-01 03:00:00	-17
2021-01-30	1900-01-01 04:00:00	-17
2021-01-30	1900-01-01 05:00:00	-17
2021-01-30	1900-01-01 06:00:00	-9
2021-01-30	1900-01-01 07:00:00	-9
2021-01-30	1900-01-01 08:00:00	-9
2021-01-30	1900-01-01 09:00:00	-9
2021-01-30	1900-01-01 10:00:00	-9
2021-01-30	1900-01-01 11:00:00	-9
2021-01-30	1900-01-01 12:00:00	-9
2021-01-30	1900-01-01 13:00:00	-9
2021-01-30	1900-01-01 14:00:00	-9
2021-01-30	1900-01-01 15:00:00	-9
2021-01-30	1900-01-01 16:00:00	-9
2021-01-30	1900-01-01 17:00:00	-9
2021-01-30	1900-01-01 18:00:00	-9
2021-01-30	1900-01-01 19:00:00	-9
2021-01-30	1900-01-01 20:00:00	-17
2021-01-30	1900-01-01 21:00:00	-17
2021-01-30	1900-01-01 22:00:00	-17
2021-01-30	1900-01-01 23:00:00	-17
2021-01-31	1900-01-01	-17
2021-01-31	1900-01-01 01:00:00	-17
2021-01-31	1900-01-01 02:00:00	-17
2021-01-31	1900-01-01 03:00:00	-17
2021-01-31	1900-01-01 04:00:00	-17
2021-01-31	1900-01-01 05:00:00	-17
2021-01-31	1900-01-01 06:00:00	-10
2021-01-31	1900-01-01 07:00:00	-10
2021-01-31	1900-01-01 08:00:00	-10
2021-01-31	1900-01-01 09:00:00	-10
2021-01-31	1900-01-01 10:00:00	-10
2021-01-31	1900-01-01 11:00:00	-10
2021-01-31	1900-01-01 12:00:00	-10
2021-01-31	1900-01-01 13:00:00	-10
2021-01-31	1900-01-01 14:00:00	-10
2021-01-31	1900-01-01 15:00:00	-10
2021-01-31	1900-01-01 16:00:00	-10
2021-01-31	1900-01-01 17:00:00	-10
2021-01-31	1900-01-01 18:00:00	-10
2021-01-31	1900-01-01 19:00:00	-10
2021-01-31	1900-01-01 20:00:00	-18
2021-01-31	1900-01-01 21:00:00	-18
2021-01-31	1900-01-01 22:00:00	-18
2021-01-31	1900-01-01 23:00:00	-18
2021-02-01	1900-01-01	-18
2021-02-01	1900-01-01 01:00:00	-18
2021-02-01	1900-01-01 02:00:00	-18
2021-02-01	1900-01-01 03:00:00	-18
2021-02-01	1900-01-01 04:00:00	-18
2021-02-01	1900-01-01 05:00:00	-18
2021-02-01	1900-01-01 06:00:00	-10
2021-02-01	1900-01-01 07:00:00	-10
2021-02-01	1900-01-01 08:00:00	-10
2021-02-01	1900-01-01 09:00:00	-10
2021-02-01	1900-01-01 10:00:00	-10
2021-02-01	1900-01-01 11:00:00	-10
2021-02-01	1900-01-01 12:00:00	-10
2021-02-01	1900-01-01 13:00:00	-10
2021-02-01	1900-01-01 14:00:00	-10
2021-02-01	1900-01-01 15:00:00	-10
2021-02-01	1900-01-01 16:00:00	-10
2021-02-01	1900-01-01 17:00:00	-10
2021-02-01	1900-01-01 18:00:00	-10
2021-02-01	1900-01-01 19:00:00	-10
2021-02-01	1900-01-01 20:00:00	-18
2021-02-01	1900-01-01 21:00:00	-18
2021-02-01	1900-01-01 22:00:00	-18
2021-02-01	1900-01-01 23:00:00	-18
2021-02-02	1900-01-01	-18
2021-02-02	1900-01-01 01:00:00	-18
2021-02-02	1900-01-01 02:00:00	-18
2021-02-02	1900-01-01 03:00:00	-18
2021-02-02	1900-01-01 04:00:00	-18
2021-02-02	1900-01-01 05:00:00	-18
2021-02-02	1900-01-01 06:00:00	-10
2021-02-02	1900-01-01 07:00:00	-10
2021-02-02	1900-01-01 08:00:00	-10
2021-02-02	1900-01-01 09:00:00	-10
2021-02-02	1900-01-01 10:00:00	-10
2021-02-02	1900-01-01 11:00:00	-10
2021-02-02	1900-01-01 12:00:00	-10
2021-02-02	1900-01-01 13:00:00	-10
2021-02-02	1900-01-01 14:00:00	-10
2021-02-02	1900-01-01 15:00:00	-10
2021-02-02	1900-01-01 16:00:00	-10
2021-02-02	1900-01-01 17:00:00	-10
2021-02-02	1900-01-01 18:00:00	-10
2021-02-02	1900-01-01 19:00:00	-10
2021-02-02	1900-01-01 20:00:00	-18
2021-02-02	1900-01-01 21:00:00	-18
2021-02-02	1900-01-01 22:00:00	-18
2021-02-02	1900-01-01 23:00:00	-18
2021-02-03	1900-01-01	-18
2021-02-03	1900-01-01 01:00:00	-18
2021-02-03	1900-01-01 02:00:00	-18
2021-02-03	1900-01-01 03:00:00	-18
2021-02-03	1900-01-01 04:00:00	-18
2021-02-03	1900-01-01 05:00:00	-18
2021-02-03	1900-01-01 06:00:00	-10
2021-02-03	1900-01-01 07:00:00	-10
2021-02-03	1900-01-01 08:00:00	-10
2021-02-03	1900-01-01 09:00:00	-10
2021-02-03	1900-01-01 10:00:00	-10
2021-02-03	1900-01-01 11:00:00	-10
2021-02-03	1900-01-01 12:00:00	-10
2021-02-03	1900-01-01 13:00:00	-10
2021-02-03	1900-01-01 14:00:00	-10
2021-02-03	1900-01-01 15:00:00	-10
2021-02-03	1900-01-01 16:00:00	-10
2021-02-03	1900-01-01 17:00:00	-10
2021-02-03	1900-01-01 18:00:00	-10
2021-02-03	1900-01-01 19:00:00	-10
2021-02-03	1900-01-01 20:00:00	-18
2021-02-03	1900-01-01 21:00:00	-18
2021-02-03	1900-01-01 22:00:00	-18
2021-02-03	1900-01-01 23:00:00	-18
2021-02-04	1900-01-01	-18
2021-02-04	1900-01-01 01:00:00	-18
2021-02-04	1900-01-01 02:00:00	-18
2021-02-04	1900-01-01 03:00:00	-18
2021-02-04	1900-01-01 04:00:00	-18
2021-02-04	1900-01-01 05:00:00	-18
2021-02-04	1900-01-01 06:00:00	-11
2021-02-04	1900-01-01 07:00:00	-11
2021-02-04	1900-01-01 08:00:00	-11
2021-02-04	1900-01-01 09:00:00	-11
2021-02-04	1900-01-01 10:00:00	-11
2021-02-04	1900-01-01 11:00:00	-11
2021-02-04	1900-01-01 12:00:00	-11
2021-02-04	1900-01-01 13:00:00	-11
2021-02-04	1900-01-01 14:00:00	-11
2021-02-04	1900-01-01 15:00:00	-11
2021-02-04	1900-01-01 16:00:00	-11
2021-02-04	1900-01-01 17:00:00	-11
2021-02-04	1900-01-01 18:00:00	-11
2021-02-04	1900-01-01 19:00:00	-11
2021-02-04	1900-01-01 20:00:00	-18.5
2021-02-04	1900-01-01 21:00:00	-18.5
2021-02-04	1900-01-01 22:00:00	-18.5
2021-02-04	1900-01-01 23:00:00	-18.5
2021-02-05	1900-01-01	-18.5
2021-02-05	1900-01-01 01:00:00	-18.5
2021-02-05	1900-01-01 02:00:00	-18.5
2021-02-05	1900-01-01 03:00:00	-18.5
2021-02-05	1900-01-01 04:00:00	-18.5
2021-02-05	1900-01-01 05:00:00	-18.5
2021-02-05	1900-01-01 06:00:00	-11
2021-02-05	1900-01-01 07:00:00	-11
2021-02-05	1900-01-01 08:00:00	-11
2021-02-05	1900-01-01 09:00:00	-11
2021-02-05	1900-01-01 10:00:00	-11
2021-02-05	1900-01-01 11:00:00	-11
2021-02-05	1900-01-01 12:00:00	-11
2021-02-05	1900-01-01 13:00:00	-11
2021-02-05	1900-01-01 14:00:00	-11
2021-02-05	1900-01-01 15:00:00	-11
2021-02-05	1900-01-01 16:00:00	-11
2021-02-05	1900-01-01 17:00:00	-11
2021-02-05	1900-01-01 18:00:00	-11
2021-02-05	1900-01-01 19:00:00	-11
2021-02-05	1900-01-01 20:00:00	-18.5
2021-02-05	1900-01-01 21:00:00	-18.5
2021-02-05	1900-01-01 22:00:00	-18.5
2021-02-05	1900-01-01 23:00:00	-18.5
2021-02-06	1900-01-01	-18.5
2021-02-06	1900-01-01 01:00:00	-18.5
2021-02-06	1900-01-01 02:00:00	-18.5
2021-02-06	1900-01-01 03:00:00	-18.5
2021-02-06	1900-01-01 04:00:00	-18.5
2021-02-06	1900-01-01 05:00:00	-18.5
2021-02-06	1900-01-01 06:00:00	-11
2021-02-06	1900-01-01 07:00:00	-11
2021-02-06	1900-01-01 08:00:00	-11
2021-02-06	1900-01-01 09:00:00	-11
2021-02-06	1900-01-01 10:00:00	-11
2021-02-06	1900-01-01 11:00:00	-11
2021-02-06	1900-01-01 12:00:00	-11
2021-02-06	1900-01-01 13:00:00	-11
2021-02-06	1900-01-01 14:00:00	-11
2021-02-06	1900-01-01 15:00:00	-11
2021-02-06	1900-01-01 16:00:00	-11
2021-02-06	1900-01-01 17:00:00	-11
2021-02-06	1900-01-01 18:00:00	-11
2021-02-06	1900-01-01 19:00:00	-11
2021-02-06	1900-01-01 20:00:00	-18.5
2021-02-06	1900-01-01 21:00:00	-18.5
2021-02-06	1900-01-01 22:00:00	-18.5
2021-02-06	1900-01-01 23:00:00	-18.5
2021-02-07	1900-01-01	-18.5
2021-02-07	1900-01-01 01:00:00	-18.5
2021-02-07	1900-01-01 02:00:00	-18.5
2021-02-07	1900-01-01 03:00:00	-18.5
2021-02-07	1900-01-01 04:00:00	-18.5
2021-02-07	1900-01-01 05:00:00	-18.5
2021-02-07	1900-01-01 06:00:00	-11
2021-02-07	1900-01-01 07:00:00	-11
2021-02-07	1900-01-01 08:00:00	-11
2021-02-07	1900-01-01 09:00:00	-11
2021-02-07	1900-01-01 10:00:00	-11
2021-02-07	1900-01-01 11:00:00	-11
2021-02-07	1900-01-01 12:00:00	-11
2021-02-07	1900-01-01 13:00:00	-11
2021-02-07	1900-01-01 14:00:00	-11
2021-02-07	1900-01-01 15:00:00	-11
2021-02-07	1900-01-01 16:00:00	-11
2021-02-07	1900-01-01 17:00:00	-11
2021-02-07	1900-01-01 18:00:00	-11
2021-02-07	1900-01-01 19:00:00	-11
2021-02-07	1900-01-01 20:00:00	-18.5
2021-02-07	1900-01-01 21:00:00	-18.5
2021-02-07	1900-01-01 22:00:00	-18.5
2021-02-07	1900-01-01 23:00:00	-18.5
2021-02-08	1900-01-01	-18.5
2021-02-08	1900-01-01 01:00:00	-18.5
2021-02-08	1900-01-01 02:00:00	-18.5
2021-02-08	1900-01-01 03:00:00	-18.5
2021-02-08	1900-01-01 04:00:00	-18.5
2021-02-08	1900-01-01 05:00:00	-18.5
2021-02-08	1900-01-01 06:00:00	-11
2021-02-08	1900-01-01 07:00:00	-11
2021-02-08	1900-01-01 08:00:00	-11
2021-02-08	1900-01-01 09:00:00	-11
2021-02-08	1900-01-01 10:00:00	-11
2021-02-08	1900-01-01 11:00:00	-11
2021-02-08	1900-01-01 12:00:00	-11
2021-02-08	1900-01-01 13:00:00	-11
2021-02-08	1900-01-01 14:00:00	-11
2021-02-08	1900-01-01 15:00:00	-11
2021-02-08	1900-01-01 16:00:00	-11
2021-02-08	1900-01-01 17:00:00	-11
2021-02-08	1900-01-01 18:00:00	-11
2021-02-08	1900-01-01 19:00:00	-11
2021-02-08	1900-01-01 20:00:00	-19
2021-02-08	1900-01-01 21:00:00	-19
2021-02-08	1900-01-01 22:00:00	-19
2021-02-08	1900-01-01 23:00:00	-19
2021-02-09	1900-01-01	-19
2021-02-09	1900-01-01 01:00:00	-19
2021-02-09	1900-01-01 02:00:00	-19
2021-02-09	1900-01-01 03:00:00	-19
2021-02-09	1900-01-01 04:00:00	-19
2021-02-09	1900-01-01 05:00:00	-19
2021-02-09	1900-01-01 06:00:00	-11
2021-02-09	1900-01-01 07:00:00	-11
2021-02-09	1900-01-01 08:00:00	-11
2021-02-09	1900-01-01 09:00:00	-11
2021-02-09	1900-01-01 10:00:00	-11
2021-02-09	1900-01-01 11:00:00	-11
2021-02-09	1900-01-01 12:00:00	-11
2021-02-09	1900-01-01 13:00:00	-11
2021-02-09	1900-01-01 14:00:00	-11
2021-02-09	1900-01-01 15:00:00	-11
2021-02-09	1900-01-01 16:00:00	-11
2021-02-09	1900-01-01 17:00:00	-11
2021-02-09	1900-01-01 18:00:00	-11
2021-02-09	1900-01-01 19:00:00	-11
2021-02-09	1900-01-01 20:00:00	-19
2021-02-09	1900-01-01 21:00:00	-19
2021-02-09	1900-01-01 22:00:00	-19
2021-02-09	1900-01-01 23:00:00	-19
2021-02-10	1900-01-02	-19
2021-02-10	1900-01-02 01:00:00	-19
2021-02-10	1900-01-02 02:00:00	-19
2021-02-10	1900-01-02 03:00:00	-19
2021-02-10	1900-01-02 04:00:00	-19
2021-02-10	1900-01-02 05:00:00	-19
2021-02-10	1900-01-02 06:00:00	-11
2021-02-10	1900-01-02 07:00:00	-11
2021-02-10	1900-01-02 08:00:00	-11
2021-02-10	1900-01-02 09:00:00	-11
2021-02-10	1900-01-02 10:00:00	-11
2021-02-10	1900-01-02 11:00:00	-11
2021-02-10	1900-01-02 12:00:00	-11
2021-02-10	1900-01-02 13:00:00	-11
2021-02-10	1900-01-02 14:00:00	-11
2021-02-10	1900-01-02 15:00:00	-11
2021-02-10	1900-01-02 16:00:00	-11
2021-02-10	1900-01-02 17:00:00	-11
2021-02-10	1900-01-02 18:00:00	-11
2021-02-10	1900-01-02 19:00:00	-11
2021-02-10	1900-01-02 20:00:00	-19
2021-02-10	1900-01-02 21:00:00	-19
2021-02-10	1900-01-02 22:00:00	-19
2021-02-10	1900-01-02 23:00:00	-19
2021-02-11	1900-01-03	-19
2021-02-11	1900-01-03 01:00:00	-19
2021-02-11	1900-01-03 02:00:00	-19
2021-02-11	1900-01-03 03:00:00	-19
2021-02-11	1900-01-03 04:00:00	-19
2021-02-11	1900-01-03 05:00:00	-19
2021-02-11	1900-01-03 06:00:00	-11
2021-02-11	1900-01-03 07:00:00	-11
2021-02-11	1900-01-03 08:00:00	-11
2021-02-11	1900-01-03 09:00:00	-11
2021-02-11	1900-01-03 10:00:00	-11
2021-02-11	1900-01-03 11:00:00	-11
2021-02-11	1900-01-03 12:00:00	-11
2021-02-11	1900-01-03 13:00:00	-11
2021-02-11	1900-01-03 14:00:00	-11
2021-02-11	1900-01-03 15:00:00	-11
2021-02-11	1900-01-03 16:00:00	-11
2021-02-11	1900-01-03 17:00:00	-11
2021-02-11	1900-01-03 18:00:00	-11
2021-02-11	1900-01-03 19:00:00	-11
2021-02-11	1900-01-03 20:00:00	-19
2021-02-11	1900-01-03 21:00:00	-19
2021-02-11	1900-01-03 22:00:00	-19
2021-02-11	1900-01-03 23:00:00	-19
2021-02-13	1900-01-04	-19
2021-02-13	1900-01-04 01:00:00	-19
2021-02-13	1900-01-04 02:00:00	-19
2021-02-13	1900-01-04 03:00:00	-19
2021-02-13	1900-01-04 04:00:00	-19
2021-02-13	1900-01-04 05:00:00	-19
2021-02-13	1900-01-04 06:00:00	-10
2021-02-13	1900-01-04 07:00:00	-10
2021-02-13	1900-01-04 08:00:00	-10
2021-02-13	1900-01-04 09:00:00	-10
2021-02-13	1900-01-04 10:00:00	-10
2021-02-13	1900-01-04 11:00:00	-10
2021-02-13	1900-01-04 12:00:00	-10
2021-02-13	1900-01-04 13:00:00	-10
2021-02-13	1900-01-04 14:00:00	-10
2021-02-13	1900-01-04 15:00:00	-10
2021-02-13	1900-01-04 16:00:00	-10
2021-02-13	1900-01-04 17:00:00	-10
2021-02-13	1900-01-04 18:00:00	-10
2021-02-13	1900-01-04 19:00:00	-10
2021-02-13	1900-01-04 20:00:00	-18
2021-02-13	1900-01-04 21:00:00	-18
2021-02-13	1900-01-04 22:00:00	-18
2021-02-13	1900-01-04 23:00:00	-18
2021-02-14	1900-01-05	-18
2021-02-14	1900-01-05 01:00:00	-18
2021-02-14	1900-01-05 02:00:00	-18
2021-02-14	1900-01-05 03:00:00	-18
2021-02-14	1900-01-05 04:00:00	-18
2021-02-14	1900-01-05 05:00:00	-18
2021-02-14	1900-01-05 06:00:00	-10
2021-02-14	1900-01-05 07:00:00	-10
2021-02-14	1900-01-05 08:00:00	-10
2021-02-14	1900-01-05 09:00:00	-10
2021-02-14	1900-01-05 10:00:00	-10
2021-02-14	1900-01-05 11:00:00	-10
2021-02-14	1900-01-05 12:00:00	-10
2021-02-14	1900-01-05 13:00:00	-10
2021-02-14	1900-01-05 14:00:00	-10
2021-02-14	1900-01-05 15:00:00	-10
2021-02-14	1900-01-05 16:00:00	-10
2021-02-14	1900-01-05 17:00:00	-10
2021-02-14	1900-01-05 18:00:00	-10
2021-02-14	1900-01-05 19:00:00	-10
2021-02-14	1900-01-05 20:00:00	-18
2021-02-14	1900-01-05 21:00:00	-18
2021-02-14	1900-01-05 22:00:00	-18
2021-02-14	1900-01-05 23:00:00	-18
2021-02-15	1900-01-06	-18
2021-02-15	1900-01-06 01:00:00	-18
2021-02-15	1900-01-06 02:00:00	-18
2021-02-15	1900-01-06 03:00:00	-18
2021-02-15	1900-01-06 04:00:00	-18
2021-02-15	1900-01-06 05:00:00	-18
2021-02-15	1900-01-06 06:00:00	-10
2021-02-15	1900-01-06 07:00:00	-10
2021-02-15	1900-01-06 08:00:00	-10
2021-02-15	1900-01-06 09:00:00	-10
2021-02-15	1900-01-06 10:00:00	-10
2021-02-15	1900-01-06 11:00:00	-10
2021-02-15	1900-01-06 12:00:00	-10
2021-02-15	1900-01-06 13:00:00	-10
2021-02-15	1900-01-06 14:00:00	-10
2021-02-15	1900-01-06 15:00:00	-10
2021-02-15	1900-01-06 16:00:00	-10
2021-02-15	1900-01-06 17:00:00	-10
2021-02-15	1900-01-06 18:00:00	-10
2021-02-15	1900-01-06 19:00:00	-10
2021-02-15	1900-01-06 20:00:00	-18
2021-02-15	1900-01-06 21:00:00	-18
2021-02-15	1900-01-06 22:00:00	-18
2021-02-15	1900-01-06 23:00:00	-18
2021-02-16	1900-01-07	-18
2021-02-16	1900-01-07 01:00:00	-18
2021-02-16	1900-01-07 02:00:00	-18
2021-02-16	1900-01-07 03:00:00	-18
2021-02-16	1900-01-07 04:00:00	-18
2021-02-16	1900-01-07 05:00:00	-18
2021-02-16	1900-01-07 06:00:00	-10
2021-02-16	1900-01-07 07:00:00	-10
2021-02-16	1900-01-07 08:00:00	-10
2021-02-16	1900-01-07 09:00:00	-10
2021-02-16	1900-01-07 10:00:00	-10
2021-02-16	1900-01-07 11:00:00	-10
2021-02-16	1900-01-07 12:00:00	-10
2021-02-16	1900-01-07 13:00:00	-10
2021-02-16	1900-01-07 14:00:00	-10
2021-02-16	1900-01-07 15:00:00	-10
2021-02-16	1900-01-07 16:00:00	-10
2021-02-16	1900-01-07 17:00:00	-10
2021-02-16	1900-01-07 18:00:00	-10
2021-02-16	1900-01-07 19:00:00	-10
2021-02-16	1900-01-07 20:00:00	-18
2021-02-16	1900-01-07 21:00:00	-18
2021-02-16	1900-01-07 22:00:00	-18
2021-02-16	1900-01-07 23:00:00	-18
2021-02-17	1900-01-08	-18
2021-02-17	1900-01-08 01:00:00	-18
2021-02-17	1900-01-08 02:00:00	-18
2021-02-17	1900-01-08 03:00:00	-18
2021-02-17	1900-01-08 04:00:00	-18
2021-02-17	1900-01-08 05:00:00	-18
2021-02-17	1900-01-08 06:00:00	-10
2021-02-17	1900-01-08 07:00:00	-10
2021-02-17	1900-01-08 08:00:00	-10
2021-02-17	1900-01-08 09:00:00	-10
2021-02-17	1900-01-08 10:00:00	-10
2021-02-17	1900-01-08 11:00:00	-10
2021-02-17	1900-01-08 12:00:00	-10
2021-02-17	1900-01-08 13:00:00	-10
2021-02-17	1900-01-08 14:00:00	-10
2021-02-17	1900-01-08 15:00:00	-10
2021-02-17	1900-01-08 16:00:00	-10
2021-02-17	1900-01-08 17:00:00	-10
2021-02-17	1900-01-08 18:00:00	-10
2021-02-17	1900-01-08 19:00:00	-10
2021-02-17	1900-01-08 20:00:00	-18
2021-02-17	1900-01-08 21:00:00	-18
2021-02-17	1900-01-08 22:00:00	-18
2021-02-17	1900-01-08 23:00:00	-18
2021-02-18	1900-01-09	-18
2021-02-18	1900-01-09 01:00:00	-18
2021-02-18	1900-01-09 02:00:00	-18
2021-02-18	1900-01-09 03:00:00	-18
2021-02-18	1900-01-09 04:00:00	-18
2021-02-18	1900-01-09 05:00:00	-18
2021-02-18	1900-01-09 06:00:00	-10
2021-02-18	1900-01-09 07:00:00	-10
2021-02-18	1900-01-09 08:00:00	-10
2021-02-18	1900-01-09 09:00:00	-10
2021-02-18	1900-01-09 10:00:00	-10
2021-02-18	1900-01-09 11:00:00	-10
2021-02-18	1900-01-09 12:00:00	-10
2021-02-18	1900-01-09 13:00:00	-10
2021-02-18	1900-01-09 14:00:00	-10
2021-02-18	1900-01-09 15:00:00	-10
2021-02-18	1900-01-09 16:00:00	-10
2021-02-18	1900-01-09 17:00:00	-10
2021-02-18	1900-01-09 18:00:00	-10
2021-02-18	1900-01-09 19:00:00	-10
2021-02-18	1900-01-09 20:00:00	-18
2021-02-18	1900-01-09 21:00:00	-18
2021-02-18	1900-01-09 22:00:00	-18
2021-02-18	1900-01-09 23:00:00	-18
2021-02-19	1900-01-10	-18
2021-02-19	1900-01-10 01:00:00	-18
2021-02-19	1900-01-10 02:00:00	-18
2021-02-19	1900-01-10 03:00:00	-18
2021-02-19	1900-01-10 04:00:00	-18
2021-02-19	1900-01-10 05:00:00	-18
2021-02-19	1900-01-10 06:00:00	-8
2021-02-19	1900-01-10 07:00:00	-8
2021-02-19	1900-01-10 08:00:00	-8
2021-02-19	1900-01-10 09:00:00	-8
2021-02-19	1900-01-10 10:00:00	-8
2021-02-19	1900-01-10 11:00:00	-8
2021-02-19	1900-01-10 12:00:00	-8
2021-02-19	1900-01-10 13:00:00	-8
2021-02-19	1900-01-10 14:00:00	-8
2021-02-19	1900-01-10 15:00:00	-8
2021-02-19	1900-01-10 16:00:00	-8
2021-02-19	1900-01-10 17:00:00	-8
2021-02-19	1900-01-10 18:00:00	-8
2021-02-19	1900-01-10 19:00:00	-8
2021-02-19	1900-01-10 20:00:00	-16
2021-02-19	1900-01-10 21:00:00	-16
2021-02-19	1900-01-10 22:00:00	-16
2021-02-19	1900-01-10 23:00:00	-16
2021-02-20	1900-01-11	-16
2021-02-20	1900-01-11 01:00:00	-16
2021-02-20	1900-01-11 02:00:00	-16
2021-02-20	1900-01-11 03:00:00	-16
2021-02-20	1900-01-11 04:00:00	-16
2021-02-20	1900-01-11 05:00:00	-16
2021-02-20	1900-01-11 06:00:00	-8
2021-02-20	1900-01-11 07:00:00	-8
2021-02-20	1900-01-11 08:00:00	-8
2021-02-20	1900-01-11 09:00:00	-8
2021-02-20	1900-01-11 10:00:00	-8
2021-02-20	1900-01-11 11:00:00	-8
2021-02-20	1900-01-11 12:00:00	-8
2021-02-20	1900-01-11 13:00:00	-8
2021-02-20	1900-01-11 14:00:00	-8

## Sheet: SCPs 2018-2019
Source	Life stage	SCP
Winnipeg	larva	-39.1
Winnipeg	larva	-39.7
Winnipeg	larva	-39
Winnipeg	larva	-39.3
Winnipeg	larva	-39.4
Winnipeg	larva	-43
Winnipeg	larva	-45.9
Winnipeg	larva	-38.2
Winnipeg	larva	-38.3
Winnipeg	larva	-37.5
Winnipeg	larva	-37
Winnipeg	larva	-36.1
Winnipeg	larva	-35.5
Winnipeg	larva	-35.2
Winnipeg	larva	-34.5
Winnipeg	larva	-29.3
Winnipeg	larva	-27.2
Winnipeg	larva	-28.6
Winnipeg	larva	-28.7
Winnipeg	larva	-29
Winnipeg	prepupa	-25.4
Winnipeg	prepupa	-28.6
Winnipeg	prepupa	-29.1
Winnipeg	prepupa	-40.1
Winnipeg	prepupa	-41.6
Winnipeg	prepupa	-42.4
Winnipeg	prepupa	-43.8
Winnipeg	prepupa	-43.1
Winnipeg	prepupa	-45.4
Winnipeg	prepupa	-45.6
Winnipeg	prepupa	-45.3
Winnipeg	prepupa	-46.9
Winnipeg	prepupa	-46.4
Winnipeg	prepupa	-46.4
Winnipeg	prepupa	-46.2
Winnipeg	prepupa	-46.8
Winnipeg	prepupa	-46.2
Winnipeg	prepupa	-47.7
Winnipeg	prepupa	-47.4
Winnipeg	prepupa	-47.6
Winnipeg	prepupa	-49.2
Winnipeg	prepupa	-51.6
Winnipeg	prepupa	-52.4
London	larva	-25.4
London	larva	-26.4
London	larva	-26.4
London	larva	-27.6
London	larva	-27.8
London	larva	-27.6
London	larva	-27.4
London	larva	-27.2
London	larva	-28
London	larva	-28.6
London	larva	-28.3
London	larva	-28.2
London	larva	-28.2
London	larva	-28.2
London	larva	-29.3
London	larva	-30
London	larva	-29
London	larva	-30
London	larva	-31.2
London	larva	-33.9
London	prepupa	-26.2
London	prepupa	-26.3
London	prepupa	-26.4
London	prepupa	-27.1
London	prepupa	-27.1
London	prepupa	-27.8
London	prepupa	-27.6
London	prepupa	-27.3
London	prepupa	-27.8
London	prepupa	-27.1
London	prepupa	-28
London	prepupa	-29
London	prepupa	-28.2
London	prepupa	-29.1
London	prepupa	-29.4
London	prepupa	-29.6
London	prepupa	-30.1
London	prepupa	-31.2
London	prepupa	-31.2
London	prepupa	-32.1

## Sheet: SCPs 2020-2021
Treatment	Life stage	SCP
london	larva	-26.9
london	larva	-26.8
london	larva	-24.9
london	larva	-22.9
london	larva	-25.3
london	larva	-27.9
london	larva	-24.6
london	larva	-25.4
london	larva	-26.2
london	prepupa	-29.9
london	prepupa	-29.5
london	prepupa	-29
london	prepupa	-27.8
winnipeg	larva	-30.4
winnipeg	larva	-35.7
winnipeg	larva	-32.8
winnipeg	larva	-36.6
winnipeg	larva	-36.9
winnipeg	larva	-37.1
winnipeg	larva	-39.9
winnipeg	larva	-37.7
winnipeg	larva	-41.4
winnipeg	larva	-39.9
winnipeg	larva	-37.5
winnipeg	larva	-37.2
winnipeg	larva	-37
winnipeg	larva	-36.4
winnipeg	larva	-36.9
winnipeg	larva	-36.4
winnipeg	larva	-37
winnipeg	larva	-35.2
winnipeg	larva	-38.3
winnipeg	larva	-36.7
winnipeg	larva	-37
winnipeg	larva	-37.6
winnipeg	larva	-37.6
winnipeg	larva	-34.8
winnipeg	larva	-32.6
winnipeg	larva	-36.7
winnipeg	prepupa	-39.2
winnipeg	prepupa	-41.9
winnipeg	prepupa	-41.8
winnipeg	prepupa	-41.1
winnipeg	prepupa	-42.7
winnipeg	prepupa	-41.8

## Sheet: low temp survival 2019 
temp	Source	Life Stage	individual	alive	Froze?
-10	Winnipeg	prepupa	1	1	n
-10	Winnipeg	prepupa	2	1	n
-10	Winnipeg	prepupa	3	1	n
-10	Winnipeg	prepupa	4	1	n
-10	Winnipeg	prepupa	5	1	n
-10	Winnipeg	prepupa	6	1	n
-10	Winnipeg	prepupa	7	1	n
-10	Winnipeg	prepupa	8	1	n
-10	Winnipeg	prepupa	9	1	n
-10	Winnipeg	prepupa	10	1	n
-25	Winnipeg	prepupa	1	1	n
-25	Winnipeg	prepupa	2	1	n
-25	Winnipeg	prepupa	3	1	n
-25	Winnipeg	prepupa	4	1	n
-25	Winnipeg	prepupa	5	1	n
-25	Winnipeg	prepupa	6	1	n
-25	Winnipeg	prepupa	7	1	n
-25	Winnipeg	prepupa	8	0	y
-25	Winnipeg	prepupa	9	0	y
-25	Winnipeg	prepupa	10	0	y
-35	Winnipeg	prepupa	1	1	n
-35	Winnipeg	prepupa	2	1	n
-35	Winnipeg	prepupa	3	0	y
-35	Winnipeg	prepupa	4	0	y
-35	Winnipeg	prepupa	5	0	y
-35	Winnipeg	prepupa	6	0	y
-35	Winnipeg	prepupa	7	0	y
-35	Winnipeg	prepupa	8	0	y
-35	Winnipeg	prepupa	9	0	y
-35	Winnipeg	prepupa	10	0	y
-45	Winnipeg	prepupa	1	1	n
-45	Winnipeg	prepupa	2	0	y
-45	Winnipeg	prepupa	3	0	y
-45	Winnipeg	prepupa	4	0	y
-45	Winnipeg	prepupa	5	0	y
-45	Winnipeg	prepupa	6	0	y
-45	Winnipeg	prepupa	7	0	y
-45	Winnipeg	prepupa	8	0	y
-45	Winnipeg	prepupa	9	0	y
-45	Winnipeg	prepupa	10	0	y
-50	Winnipeg	prepupa	1	1	n
-50	Winnipeg	prepupa	2	1	n
-50	Winnipeg	prepupa	3	0	y
-50	Winnipeg	prepupa	4	0	y
-50	Winnipeg	prepupa	5	0	y
-50	Winnipeg	prepupa	6	0	y
-50	Winnipeg	prepupa	7	0	y
-50	Winnipeg	prepupa	8	0	y
-50	Winnipeg	prepupa	9	0	y
-50	Winnipeg	prepupa	10	0	y
-60	Winnipeg	prepupa	1	0	y
-60	Winnipeg	prepupa	2	0	y
-60	Winnipeg	prepupa	3	0	y
-60	Winnipeg	prepupa	4	0	y
-60	Winnipeg	prepupa	5	0	y
-60	Winnipeg	prepupa	6	0	y
-60	Winnipeg	prepupa	7	0	y
-60	Winnipeg	prepupa	8	0	y
-60	Winnipeg	prepupa	9	0	y
-60	Winnipeg	prepupae	10	0	y
-10	Winnipeg	larva	1	1	n
-10	Winnipeg	larva	2	1	n
-10	Winnipeg	larva	3	1	n
-10	Winnipeg	larva	4	1	n
-10	Winnipeg	larva	5	1	n
-10	Winnipeg	larva	6	1	n
-10	Winnipeg	larva	7	1	n
-10	Winnipeg	larva	8	1	n
-10	Winnipeg	larva	9	1	n
-10	Winnipeg	larva	10	1	n
-25	Winnipeg	larva	1	1	n
-25	Winnipeg	larva	2	1	n
-25	Winnipeg	larva	3	1	n
-25	Winnipeg	larva	4	1	n
-25	Winnipeg	larva	5	1	n
-25	Winnipeg	larva	6	1	n
-25	Winnipeg	larva	7	0	y
-25	Winnipeg	larva	8	0	y
-25	Winnipeg	larva	9	0	y
-25	Winnipeg	larva	10	0	y
-35	Winnipeg	larva	1	1	n
-35	Winnipeg	larva	2	0	y
-35	Winnipeg	larva	3	0	y
-35	Winnipeg	larva	4	0	y
-35	Winnipeg	larva	5	0	y
-35	Winnipeg	larva	6	0	y
-35	Winnipeg	larva	7	0	y
-35	Winnipeg	larva	8	0	y
-35	Winnipeg	larva	9	0	y
-35	Winnipeg	larva	10	0	y
-45	Winnipeg	larva	1	1	n
-45	Winnipeg	larva	2	0	y
-45	Winnipeg	larva	3	0	y
-45	Winnipeg	larva	4	0	y
-45	Winnipeg	larva	5	0	y
-45	Winnipeg	larva	6	0	y
-45	Winnipeg	larva	7	0	y
-45	Winnipeg	larva	8	0	y
-45	Winnipeg	larva	9	0	y
-45	Winnipeg	larva	10	0	y
-50	Winnipeg	larva	1	0	y
-50	Winnipeg	larva	2	0	y
-50	Winnipeg	larva	3	0	y
-50	Winnipeg	larva	4	0	y
-50	Winnipeg	larva	5	0	y
-50	Winnipeg	larva	6	0	y
-50	Winnipeg	larva	7	0	y
-50	Winnipeg	larva	8	0	y
-50	Winnipeg	larva	9	0	y
-50	Winnipeg	larva	10	0	y
-60	Winnipeg	larva	1	0	y
-60	Winnipeg	larva	2	0	y
-60	Winnipeg	larva	3	0	y
-60	Winnipeg	larva	4	0	y
-60	Winnipeg	larva	5	0	y
-60	Winnipeg	larva	6	0	y
-60	Winnipeg	larva	7	0	y
-60	Winnipeg	larva	8	0	y
-60	Winnipeg	larva	9	0	y
-60	Winnipeg	larva	10	0	y
-10	London	prepupae	1	1	n
-10	London	prepupae	2	1	n
-10	London	prepupae	3	1	n
-10	London	prepupae	4	1	n
-10	London	prepupae	5	1	n
-10	London	prepupae	6	1	n
-10	London	prepupae	7	1	n
-10	London	prepupae	8	1	n
-10	London	prepupae	9	1	n
-10	London	prepupae	10	1	n
-25	London	prepupae	1	1	n
-25	London	prepupae	2	1	n
-25	London	prepupae	3	1	n
-25	London	prepupae	4	1	n
-25	London	prepupae	5	1	n
-25	London	prepupae	6	1	n
-25	London	prepupae	7	1	n
-25	London	prepupae	8	1	n
-25	London	prepupae	9	0	y
-25	London	prepupae	10	0	y
-35	London	prepupae	1	1	n
-35	London	prepupae	2	0	y
-35	London	prepupae	3	0	y
-35	London	prepupae	4	0	y
-35	London	prepupae	5	0	y
-35	London	prepupae	6	0	y
-35	London	prepupae	7	0	y
-35	London	prepupae	8	0	y
-35	London	prepupae	9	0	y
-35	London	prepupae	10	0	y
-45	London	prepupae	1	0	y
-45	London	prepupae	2	0	y
-45	London	prepupae	3	0	y
-45	London	prepupae	4	0	y
-45	London	prepupae	5	0	y
-45	London	prepupae	6	0	y
-45	London	prepupae	7	0	y
-45	London	prepupae	8	0	y
-45	London	prepupae	9	0	y
-45	London	prepupae	10	0	y
-50	London	prepupae	1	0	y
-50	London	prepupae	2	0	y
-50	London	prepupae	3	0	y
-50	London	prepupae	4	0	y
-50	London	prepupae	5	0	y
-50	London	prepupae	6	0	y
-50	London	prepupae	7	0	y
-50	London	prepupae	8	0	y
-50	London	prepupae	9	0	y
-50	London	prepupae	10	0	y
-60	London	prepupae	1	0	y
-60	London	prepupae	2	0	y
-60	London	prepupae	3	0	y
-60	London	prepupae	4	0	y
-60	London	prepupae	5	0	y
-60	London	prepupae	6	0	y
-60	London	prepupae	7	0	y
-60	London	prepupae	8	0	y
-60	London	prepupae	9	0	y
-60	London	prepupae	10	0	y
-10	London	larva	1	1	n
-10	London	larva	2	1	n
-10	London	larva	3	1	n
-10	London	larva	4	1	n
-10	London	larva	5	1	n
-10	London	larva	6	1	n
-10	London	larva	7	1	n
-10	London	larva	8	1	n
-10	London	larva	9	1	n
-10	London	larva	10	1	n
-25	London	larva	1	1	n
-25	London	larva	2	1	n
-25	London	larva	3	1	n
-25	London	larva	4	1	n
-25	London	larva	5	1	n
-25	London	larva	6	0	y
-25	London	larva	7	0	y
-25	London	larva	8	0	y
-25	London	larva	9	0	y
-25	London	larva	10	0	y
-35	London	larva	1	0	y
-35	London	larva	2	0	y
-35	London	larva	3	0	y
-35	London	larva	4	0	y
-35	London	larva	5	0	y
-35	London	larva	6	0	y
-35	London	larva	7	0	y
-35	London	larva	8	0	y
-35	London	larva	9	0	y
-35	London	larva	10	0	y
-45	London	larva	1	0	y
-45	London	larva	2	0	y
-45	London	larva	3	0	y
-45	London	larva	4	0	y
-45	London	larva	5	0	y
-45	London	larva	6	0	y
-45	London	larva	7	0	y
-45	London	larva	8	0	y
-45	London	larva	9	0	y
-45	London	larva	10	0	y
-50	London	larva	1	0	y
-50	London	larva	2	0	y
-50	London	larva	3	0	y
-50	London	larva	4	0	y
-50	London	larva	5	0	y
-50	London	larva	6	0	y
-50	London	larva	7	0	y
-50	London	larva	8	0	y
-50	London	larva	9	0	y
-50	London	larva	10	0	y
-60	London	larva	1	0	y
-60	London	larva	2	0	y
-60	London	larva	3	0	y
-60	London	larva	4	0	y
-60	London	larva	5	0	y
-60	London	larva	6	0	y
-60	London	larva	7	0	y
-60	London	larva	8	0	y
-60	London	larva	9	0	y
-60	London	larva	10	0	y

## Sheet: Survival counts
Year	Bolt	Source	EAB Prepupae Living	EAB Prepupae Dead	EAB Larvae Living	EAB Larvae Dead	parasitoids present?	No. parasitoids
2018-2019	1	London (from Barrie)	3	11	8	31	yes	14
2018-2019	2	London (from Barrie)	3	0	8	20	yes	29
2018-2019	3	London (from Barrie)	7	10	12	28	yes	17
2018-2019	4	London (from Barrie)	11	0	16	20	yes	27
2018-2019	5	London (from Barrie)	9	0	9	18	yes	30
2018-2019	6	London (from Barrie)	16	10	11	12	yes	20
2018-2019	7	London (from Barrie)	9	4	15	11	yes	13
2018-2019	8	London (from Barrie)	17	3	12	7	yes	9
2018-2019	9	London (from Barrie)	19	9	12	12	no	0
2018-2019	10	London (from Barrie)	13	4	14	8	yes	11
2018-2019	11	London (from Barrie)	23	18	10	14	yes	14
2018-2019	12	London (from Barrie)	21	11	18	11	yes	6
2018-2019	1	Winnipeg (sent from Sault St. Marie)	9	4	8	2	no	0
2018-2019	2	Winnipeg (sent from Sault St. Marie)	13	2	10	2	no	0
2018-2019	3	Winnipeg (sent from Sault St. Marie)	11	5	14	8	no	0
2018-2019	4	Winnipeg (sent from Sault St. Marie)	7	1	12	4	no	0
2018-2019	5	Winnipeg (sent from Sault St. Marie)	14	3	12	5	no	0
2018-2019	6	Winnipeg (sent from Sault St. Marie)	8	7	5	3	no	0
2018-2019	7	Winnipeg (sent from Sault St. Marie)	6	2	13	4	no	0
2018-2019	8	Winnipeg (sent from Sault St. Marie)	19	9	16	4	no	0
2020-2021	1	London (from Winnipeg, overwinter outside)	3	2	4	2	no	0
2020-2021	2	London (from Winnipeg, overwinter outside)	1	4	2	1	no	0
2020-2021	3	London (from Winnipeg, overwinter outside)	0	0	3	1	no	0
2020-2021	4	London (from Winnipeg, overwinter outside)	0	0	2	0	no	0
2020-2021	5	London (from Winnipeg, overwinter outside)	0	1	1	0	no	0
2020-2021	6	London (from Winnipeg, overwinter outside)	3	1	2	1	no	0
2020-2021	7	London (from Winnipeg, overwinter outside)	0	2	2	1	no	0
2020-2021	8	London (from Winnipeg, overwinter outside)	0	3	0	2	no	0
2020-2021	1	Winnipeg (simulated winter)	1	0	7	3	no	0
2020-2021	2	Winnipeg (simulated winter)	0	2	4	1	no	0
2020-2021	3	Winnipeg (simulated winter)	4	1	3	0	no	0
2020-2021	4	Winnipeg (simulated winter)	1	1	3	0	no	0
2020-2021	5	Winnipeg (simulated winter)	0	0	4	0	no	0
2020-2021	6	Winnipeg (simulated winter)	4	1	8	1	no	0
2020-2021	7	Winnipeg (simulated winter)	0	1	2	0	no	0
2020-2021	8	Winnipeg (simulated winter)	0	2	6	4	no	0

## Sheet: Osmolality & Glycerol 2018-19
Life stage	Source	Individual number	glycerol	osmolality
prepupa	London	1	2.712	3.142
prepupa	London	2	2.456	3.243
prepupa	London	3	2.584	3
prepupa	London	4	2.612	2.842
prepupa	London	5	2.124	3.003
prepupa	London	6	2.773	3.113
prepupa	London	7	2.322	3.201
prepupa	London	8	2.408	2.92
prepupa	London	9	1.973	3.201
prepupa	London	10	2.384	3.222
larva	London	1	2.624	2.842
larva	London	2	1.871	3.034
larva	London	3	2.567	3.141
larva	London	4	2.05	2.825
larva	London	5	2.654	2.704
larva	London	6	2.341	2.941
larva	London	7	2.44	3.004
larva	London	8	2.432	3.111
larva	London	9	2.752	2.648
larva	London	10	2.462	2.829
prepupa	Winnipeg	1	3.406	3.802
prepupa	Winnipeg	2	3.111	4.002
prepupa	Winnipeg	3	3.946	4.531
prepupa	Winnipeg	4	3.282	4.052
prepupa	Winnipeg	5	3.181	4.113
prepupa	Winnipeg	6	2.901	4.034
prepupa	Winnipeg	7	3.222	3.715
prepupa	Winnipeg	8	4.805	4.132
prepupa	Winnipeg	9	4.813	4.3
prepupa	Winnipeg	10	2.784	4.322
larva	Winnipeg	1	3.233	4.117
larva	Winnipeg	2	3.464	3.626
larva	Winnipeg	3	3.2	3.91
larva	Winnipeg	4	2.8	3.704
larva	Winnipeg	5	2.302	4.112
larva	Winnipeg	6	2.672	3.404
larva	Winnipeg	7	3.186	4.004
larva	Winnipeg	8	3.157	3.622
larva	Winnipeg	9	3.23	4.102
larva	Winnipeg	10	3.145	3.795

## Sheet: Osmolality & glycerol 2020-21
Life stage	Source	Individual number	glycerol	osmolality
larva	London	36	1.842	2.148
larva	London	37	2.001	2.143
larva	London	58	2.141	3.562
larva	London	59	2.336	3.844
larva	London	60	2.324	4.071
prepupa	London	31	1.874	3.865
prepupa	London	35	1.67	4.122
prepupa	London	38	1.951	3.895
larva	Winnipeg	61	3.852	4.15
larva	Winnipeg	62	4.162	4.36
prepupa	Winnipeg	48	3.472	4.359
prepupa	Winnipeg	50	3.549	4.519
prepupa	Winnipeg	53	3.273	4.432
prepupa	Winnipeg	54	3.465	4.647

## Sheet: Mass & water content 2020-21 
date extracted	life stage	Source	fresh mass	dry mass	water mass
2021-02-11	larva	London	32.685	14.82	17.865
2021-02-11	larva	London	22.052	10.472	11.58
2021-02-11	larva	London	17.653	9.755	7.898
2021-02-11	larva	London	27.453	12.979	14.474
2021-02-16	larva	London	12.784	8.528	4.256
2021-02-16	larva	London	6.734	5.138	1.596
2021-02-17	larva	London	8.973	5.823	3.15
2021-02-17	larva	London	28.77	12.938	15.832
2021-02-17	larva	London	17.974	9.325	8.649
2021-02-18	larva	London	33.678
2021-02-18	larva	London	38.765
2021-02-18	larva	London	70.53
2021-02-18	larva	London	16.718
2021-02-19	larva	London	17.498	14.944	2.554
2021-02-19	larva	London	38.531
2021-02-19	larva	London	8.709
2021-02-19	larva	London	7.737
2021-02-19	larva	London	6.067
2021-02-19	larva	London	25.258
2021-02-11	larva	Winnipeg	11.597	10.208	1.389
2021-02-11	larva	Winnipeg	13.112	10.748	2.364
2021-02-11	larva	Winnipeg	18.111	12.023	6.088
2021-02-11	larva	Winnipeg	13.747	12.343	1.404
2021-02-11	larva	Winnipeg	35.709	23.987	11.722
2021-02-11	larva	Winnipeg	13.743	10.769	2.974
2021-02-11	larva	Winnipeg	21.298	17.415	3.883
2021-02-16	larva	Winnipeg	12.317	13.882	-1.565	excluded from analyses (impossible values, likely recording error)
2021-02-16	larva	Winnipeg	16.503	12.242	4.261
2021-02-16	larva	Winnipeg	11.431	10.929	0.502
2021-02-16	larva	Winnipeg	14.185	10.864	3.321
2021-02-17	larva	Winnipeg	26.406	15.321	11.085
2021-02-17	larva	Winnipeg	14.261	11.176	3.085
2021-02-17	larva	Winnipeg	15.662	12.404	3.258
2021-02-18	larva	Winnipeg	15.792	11.702	4.09
2021-02-18	larva	Winnipeg	14.449	11.016	3.433
2021-02-18	larva	Winnipeg	33.185	18.69	14.495
2021-02-18	larva	Winnipeg	36.256	18.288	17.968
2021-02-19	larva	Winnipeg	43.845	22.263	21.582
2021-02-19	larva	Winnipeg	16.095	11.29	4.805
2021-02-19	larva	Winnipeg	14.5	11.173	3.327
2021-02-19	larva	Winnipeg	45.305	21.717	23.588
2021-02-19	larva	Winnipeg	15.848	11.086	4.762
2021-02-19	larva	Winnipeg	29.533	16.342	13.191
2021-02-19	larva	Winnipeg	31.194	17.163	14.031
2021-02-19	larva	Winnipeg	13.717	10.812	2.905
2021-02-11	prepupa	London	80.835	41.725	39.11
2021-02-11	prepupa	London	60.265	42.233	18.032
2021-02-11	prepupa	London	52.73	40.064	12.666
2021-02-16	prepupa	London	45.908	34.234	11.674
2021-02-17	prepupa	London	34.477
2021-02-18	prepupa	London	86.297
2021-02-18	prepupa	London	23.696
2021-02-11	prepupa	Winnipeg	97.924	56.027	41.897
2021-02-17	prepupa	Winnipeg	54.255	42.263	11.992
2021-02-17	prepupa	Winnipeg	56.938	42.384	14.554
2021-02-17	prepupa	Winnipeg	46.649	36.212	10.437
2021-02-17	prepupa	Winnipeg	42.139	43.643	-1.504	excluded from analyses (impossible values, likely recording error)
2021-02-18	prepupa	Winnipeg	72.492	56.569	15.923
2021-02-19	prepupa	Winnipeg	44.477
2021-02-19	prepupa	Winnipeg	63.387
2021-02-19	prepupa	Winnipeg	37.921
2021-02-19	prepupa	Winnipeg	49.768
